# Supplementary material for: Size of chloroplasts in Arabidopsis mesophyll cells affects jasmonate biosynthesis
Source: Plant Biol (Stuttg). 2026 May 11;28(5):1330–42. doi: 10.1111/plb.70222 (PMC13358708; doi:10.1111/plb.70222)
Supplement: Supplementary file 1 — Fig. S1. Ratio of MGDG and DGDG in rosette leaves from Ler, arc3 and arc5. Fig. S2. Hierarchical clustering of lipid profiles from kac1/2, chup1 and their wild‐type Col‐0. Fig. S3. Leaf morphology of Ler and arc‐mutants. Fig. S4. Western blot analysis of AOC protein levels in chloroplast mutants. Fig. S5. Touch treatment does not alter rosette area. [file PLB-28-1330-s001.zip]

Archive with 2 entries (2 files):
- plb70222-sup-0001-Supinfo1@150c10d5-0bc6-4166-b872-11f17d14e24b.pdf
- PLB_70222__pe.pdf
