# Supplementary material for: Size of chloroplasts in Arabidopsis mesophyll cells affects jasmonate biosynthesis
Source: Plant Biol (Stuttg). 2026 May 11;28(5):1330–42. doi: 10.1111/plb.70222 (PMC13358708; doi:10.1111/plb.70222)
Supplement: Supplementary file 2 — Data S1. Non‐targeted lipid analysis. [file PLB-28-1330-s002.xlsx]

## Sheet: peak hights
non-targeted lipid analysis
Mass (M)	Name	Compound Class	FORMULA (M)	Ler-R1	Ler-R2	Ler-R3	Ler-R4	Ler-R5	arc3-R1	arc3-R2	arc3-R3	arc3-R4	arc3-R5	arc5-R1	arc5-R2	arc5-R3	arc5-R4	arc5-R5	Col-0-R1	Col-0-R2	Col-0-R3	Col-0-R4	Col-0-R5	kac1/2-R1	kac1/2-R2	kac1/2-R3	kac1/2-R4	kac1/2-R5	chup1-R1	chup1-R2	chup1-R3	chup1-R4	chup1-R5
774.455	Arabidopside A	Arabidopsides	C43H66O12	187430	182704	80889.7	221456	177291	187583	272616	216479	354789	231479	209479	468664	271897	328266	284748	265396	250642	293345	261585	179598	623029	473562	687976	685940	736265	663535	642151	743774	578007	430221
802.487	Arabidopside B	Arabidopsides	C45H70O12	1513.48	8850.2	302.697	5254.38	4168.81	4915.53	6099.43	302.697	302.697	302.697	302.697	302.697	7807.35	10257.3	10293.7	5343.9	4643.93	2779.5	7077.46	1915.01	13361.6	15992	23511	25991.1	29759.5	12519.6	22261.8	20591.8	14271.6	302.697
537.512	Cer d18:1h16:0	Ceramides	C34H67NO3	65932.1	112137	15360.4	85712.8	112682	49988.1	43493.2	51079.1	66137.1	57663.9	78755.8	79961.9	65234.5	94070.6	95400.3	52162	59771.1	68647.9	76244.4	43133	25443.7	38952.8	60447.2	38726.1	48452.3	26568.4	30261.4	48749.6	37488.6	32550.5
553.507	Cer d16:0h18:1	Ceramides	C34H67NO4	70063.6	139473	17963.6	121815	148600	86196.8	85210.3	86964.3	104487	105479	104887	122137	98712.2	125934	134486	118501	138393	120778	170622	141398	71182.8	90076.4	144346	96300.3	106884	67722.5	107442	112928	91863.6	94758.7
555.523	Cer d16:0h18:0	Ceramides	C34H69NO4	54310.3	101525	15951.5	90702.8	106116	56176.9	53266.8	60501.3	64312.1	64102.5	93006.2	82724.1	73732.4	74802.4	97389.5	62576.6	95036.7	94980.9	106409	61567.5	35782.4	40082	64663.9	40673.7	45191	22215.6	36040.6	41566.1	32377.4	41279.6
569.501	Cer t18:1-16:0	Ceramides	C34H67NO5	64858.2	137481	19873.9	130777	151507	125491	130863	127294	150750	141649	153494	149161	124278	135753	176654	141403	135176	124946	161583	173452	96895.1	114654	174776	117875	128677	90860.2	133898	147628	115548	125072
571.517	Cer t18:0h16:0	Ceramides	C34H69NO5	56555.4	94807.8	14384.4	105861	101858	79275.4	89878.5	85487.1	88556.4	99807.4	113577	121817	105654	89640.9	123703	39351.8	57058.1	56181.9	61296.1	48717.7	25751.7	33113	71241.5	38948.2	42495	23122.4	34892.2	48167.9	29901.6	33675.3
581.538	Cer d18:0h18:1	Ceramides	C36H71NO4	13314	38899	4682.55	31985.3	27929.4	302.697	20399.5	18212.8	14819	25530	41881.8	19399	17356.5	26465.6	24845.9	13047.6	16631	15879.4	24144.2	19815	10131.5	11778.2	21665.7	11743.1	15396.6	6941.54	10796.7	14175.2	16254.6	12654.9
609.569	Cer d18:1h20:0	Ceramides	C38H75NO4	91757.4	82156.3	35325.4	118303	92493.7	78473.2	78998.1	104017	74312.3	109650	105348	116963	100823	112319	92815.9	67440.3	69469.9	109971	96682.6	66347.9	54776.5	69401.4	76424.6	85238.4	102883	67225.9	74031.6	76664	59899.9	50556.8
625.564	Cer t18:1h20:0	Ceramides	C38H75NO5	25065.6	38594.4	6412.82	38027.3	41520	38749.2	40015.6	36370.4	42762.9	39042	53689.5	46559.2	40896.6	49216.6	54593.6	46179.8	29484.7	38204.6	40740	36916	21997.7	30184.5	43992.1	37783.3	29645.9	20493.1	25808.3	37869.3	30494.8	35615.9
651.58	Cer t18:2h22:0	Ceramides	C40H77NO5	14874.1	34027.1	6195.01	34146.1	46753.6	40762.2	33830	34184.8	36121.6	50493	53558.6	42389.5	51331.9	50312.5	50382.8	26206.1	33668.8	33636.4	35511.7	43948.9	20084.4	23489.8	36488.8	20668.2	28644.4	19333.8	27535	32271.2	24584.2	31471.8
651.652	Cer d18:0h24:0	Ceramides	C42H85NO3	25076.2	40331.5	6031.13	40018.2	43722.1	28339.3	19410.4	31274.6	35260.8	25746.4	31168.2	32471.1	31780.8	35055.6	38056.3	34258.9	31203.2	27728.8	29414	20229.4	19068.8	28806.4	27266.6	28137.5	20393	18387.6	18932.5	24577.2	22622.7	24129.8
653.595	Cer t18:1h22:0	Ceramides	C40H79NO5	365536	583901	104175	555365	606942	541458	557298	514386	576176	604510	789428	679215	621237	635053	720997	462551	455684	527381	525119	515154	432165	482980	676874	452172	483423	334644	472642	501923	423515	433138
655.611	Cer t18:0h22:0	Ceramides	C40H81NO5	72441.7	157297	15341.1	118320	171520	109323	106734	129339	144367	138352	205174	164664	156454	199599	207908	77080.9	72316.9	89782.9	106398	82243.2	62073.5	52385.7	88397	56242.8	66528.4	26573.3	46514.6	54237.1	44394.3	43929.3
663.616	Cer d18:2h24:0	Ceramides	C42H81NO4	513644	841555	183218	856998	895940	480274	551700	551237	587504	649400	778977	750142	616588	806586	772851	491398	579567	446371	525658	521054	402060	399147	537799	456886	487571	362144	467429	533477	476209	469104
665.595	Cer t18:2h23:0	Ceramides	C41H79NO5	102813	126044	41994.1	133879	137267	141583	143457	147296	145098	138176	152959	186806	189004	183524	156841	114671	139509	127966	128914	134120	109634	98648.2	155081	129934	141311	111961	145291	148522	115984	113288
665.632	Cer d18:1h24:0	Ceramides	C42H83NO4	476649	977197	122783	831707	1.03463e+06	623628	548049	643457	704915	692403	846086	725050	611364	800548	897361	823512	670978	552123	694165	781230	437326	535153	859601	585396	588251	363878	604789	672241	556129	595895
667.611	Cer t18:1h23:0	Ceramides	C41H81NO5	139812	300469	27536.7	225876	269908	196735	215943	224359	296374	257016	410178	315422	295011	357098	386567	230517	199267	205946	246160	263168	193128	168661	288128	205144	203574	112704	165459	204667	161387	164782
669.626	Cer t18:0h23:0	Ceramides	C41H83NO5	21326.2	46906.1	302.697	30327.1	82085.2	39426.1	38906	38160.5	42646.9	33650.3	51326.6	34673.8	39574.9	34556.2	58790.4	38787.7	26271.4	39954.1	38327.5	29958.6	24874.3	25381.9	28747.4	29542.3	302.697	16635.1	31975.6	34878.2	30081.5	27602.9
675.58	Cer t18:1h24:3	Ceramides	C42H77NO5	5692.29	9483.73	302.697	10352.1	12051	11858.4	8842.66	10424.6	12027.5	11058	17506	9166.01	9169.47	6389.05	9517.29	12646.1	12339.4	10433.8	14605.1	19594.2	6525.35	9292.13	15681.7	11605.9	10632.2	8795.49	14693.9	18728.8	13396.5	14091.9
677.631	Cer d18:2h25:0	Ceramides	C43H83NO4	42386.9	97932.4	15273.8	93674.6	101730	73129.2	72185.6	76504.8	68459.4	80378.1	112490	106568	94109.1	99125.2	110081	73044	95343.4	67108.9	90739.9	79468.2	54642.6	54668.1	73667.4	64068.4	71312.1	42859.8	68711.1	64003.4	58747.1	54601.8
679.611	Cer t18.2h24.0	Ceramides	C42H81NO5	1.14727e+06	2.03587e+06	315095	2.01215e+06	2.17731e+06	1.92443e+06	1.95137e+06	2.06876e+06	2.03364e+06	2.0485e+06	2.38679e+06	2.20037e+06	1.91414e+06	2.01953e+06	2.42683e+06	1.56564e+06	1.45871e+06	1.28765e+06	2.09803e+06	2.14559e+06	1.29845e+06	1.43308e+06	2.18784e+06	1.40069e+06	1.60261e+06	1.06006e+06	1.54176e+06	1.766e+06	1.47977e+06	1.62809e+06
681.627	Cer t18:1h24:0	Ceramides	C42H83NO5	562114	1.08092e+06	138179	1.00219e+06	1.18044e+06	909029	894084	953911	1.11338e+06	1.00588e+06	1.18801e+06	1.04863e+06	984114	1.06151e+06	1.24954e+06	998219	828945	821687	996484	1.0857e+06	707878	820433	1.40026e+06	854561	888893	567226	857727	996053	808446	808004
683.641	Cer t18:0h24:0	Ceramides	C42H85NO5	101585	254520	30009.5	222776	412636	182530	179172	203452	246366	224445	292715	238286	211383	221758	297872	136422	132810	156095	201199	147940	104398	112346	201870	121383	116074	66568	130120	149780	111363	108115
691.647	Cer d18:2h26:0	Ceramides	C44H85NO4	167801	404358	39875	286602	342906	226700	231984	247843	264866	298903	257536	254241	224914	284425	301956	315262	234737	223779	283217	287371	164177	208833	305722	217046	294320	160316	250690	288783	206609	229489
693.627	Cer t18:1h25:1	Ceramides	C43H83NO5	244109	358398	91703.1	327833	368709	318698	392235	353571	391781	390946	401802	406947	385495	365407	398427	240072	248338	255660	300435	302264	224980	296686	359542	276524	267416	206314	268934	293822	249957	252464
693.664	Cer d18:1h26:0	Ceramides	C44H87NO4	187064	379998	62417.7	387619	505551	274378	280825	323830	399502	323278	332819	308502	234551	290348	381576	405380	351686	291100	388329	348236	224869	239732	558472	329135	268569	200490	376060	404213	330517	283343
695.642	Cer t18:1h25:0	Ceramides	C43H85NO5	43435.9	101326	11554.2	83238.5	104126	82634.9	77581.1	89439.6	110927	88211.8	132811	94629	82670.5	104275	121381	87324.7	80035	58043.1	91959	86664.4	56560.8	65899.7	113251	70277.1	73926.5	37872.5	69095.5	84867.2	71019.9	66729.5
695.679	Cer d18:0h26:0	Ceramides	C44H89NO4	370032	729641	105230	653429	977204	419308	402038	523790	669362	503316	603580	602879	422781	523263	697329	398842	378850	353461	304716	316173	202203	237518	458865	289362	223360	168189	292113	303325	269072	242955
697.657	Cer t18:0h25:0	Ceramides	C43H87NO5	16185.4	37064.7	4513.37	38180.4	90386.5	23884.5	25236.2	30698.3	40742.8	37530.5	29418.4	35105.3	33922.6	27276.6	42596.2	27201.4	32360	34052.3	40317.5	18616	20746.9	25669.7	30067.5	26139.8	21226.3	16033	31836.3	29001.1	32047.6	19604.2
707.642	Cer t18:1h26:1	Ceramides	C44H85NO5	275828	674457	81392.4	555191	682863	562041	605109	666536	723675	774401	789313	638032	581366	671958	819195	546296	500040	467765	658269	727116	376181	421955	761116	505277	521168	327306	515035	603620	482210	468222
709.659	Cer t18:1h26:0	Glycosylceramides	C44H87NO5	218025	444138	55074.2	459008	586333	447932	456116	522083	620928	509002	594159	518644	406829	434849	583048	439141	405148	347684	422896	438468	293769	336784	606516	366412	337029	221327	390210	429322	363719	322404
711.674	Cer t18:0h26:0	Ceramides	C44H89NO5	66980.1	142165	21295.5	156503	258845	112515	128135	150368	199495	143039	221772	196692	142529	146742	242510	78130.7	72727.2	61762.4	79702.2	69412.9	55121.3	50743.9	97375.9	66642.9	55369.3	36329.3	56543.7	70558.6	61998.8	56455.6
646.568	CE 18:3	Cholestrol ester	C45H74O2	11158.5	19295.2	3083.18	19721.8	24664.5	11835.8	10103.9	8539.87	9725.18	13084.4	22171.5	19052.2	16966.4	21278.3	24766.1	17405.4	18570.4	14341.7	17748.6	14621.2	15299.3	14953.7	19888.1	16729.5	15975.1	11272.4	10379.6	15047.1	10270.7	12421.4
648.584	CE 18:2	Cholestrol ester	C45H76O2	21771.3	21529.1	2467.2	17290.9	20319.7	16414.7	14260.1	14415.1	18196.6	14892.9	15566.4	19982.2	13776.5	21756	20648.5	31718.8	23018.5	20392.2	17254.6	14146	11939.8	17824	19580	21548.3	15122.6	14486.4	8785.23	15378.8	16677.5	16411.1
650.599	CE 18:1	Cholestrol ester	C45H78O2	27857.1	18290.2	3459.44	17291.8	15821.8	19050.7	20007.9	19991	18599.3	15280.1	11540.5	17058.8	14800.3	25610.2	20125.5	30710	21979.2	18399.4	15626.1	12041.4	14939.3	19725.7	16549.1	27160.5	17195.2	16533.3	9113.81	21183.4	16038.5	21224.6
536.444	DG 14:1-16:1	Diacylglycerol	C33H60O5	13549.1	302.697	302.697	302.697	302.697	302.697	10141.6	8721.18	302.697	302.697	302.697	302.697	302.697	302.697	302.697	17157	10547.1	6650.97	8600.29	302.697	6206.83	302.697	302.697	13263.6	7199.35	302.697	302.697	8281.82	7093.69	302.697
538.459	DG 14:0-16:1	Diacylglycerol	C33H62O5	19064.4	13313.8	2232.24	17860.4	7688.85	302.697	26174.1	16410.3	15893	15873.4	10498.5	8102	15026.7	20531.3	20720	27569.7	22848.2	19417.1	20693.6	13641.7	14240.8	14826.1	14256	24824.5	15453	8027.89	8396.44	16967.9	15357.3	14317.4
540.475	DG 14:0-16:0	Diacylglycerol	C33H64O5	21142	21602.4	4384.87	19621.5	14229.9	19336.2	26445.1	21621.7	30395	20004.8	16110.4	20328.7	19058.9	29840	27596	34627.4	24081.1	23038.6	32505.6	22006	15342.5	22172.8	21732.7	30563	20003	13172.8	11470.1	24010.2	20272.8	23281.6
552.475	DG 15:0-16:1	Diacylglycerol	C34H64O5	24366.1	302.697	2270.44	15368	302.697	302.697	22152.3	15587.4	19093.6	13715.6	302.697	16023.9	302.697	21458.8	302.697	31289	17118.7	21329.9	20991.4	302.697	17549.4	23075.3	302.697	26418.6	19675.1	302.697	302.697	20080	18131.1	302.697
554.49	DG 15:0-16:0	Diacylglycerol	C34H66O5	18157.1	18458.7	302.697	18007.9	13474.2	15770.8	21842.2	18457.4	15708.5	16710.7	12275.5	14316.2	16235.9	21594.7	18263.5	24417.6	20579.1	14044	20142.8	15715.7	9750.57	16373.7	12980.4	22171.9	14185.2	9154.83	10166.8	20223.3	18962	14548.8
562.46	DG 16:0-16:3	Diacylglycerol	C35H62O5	9890.56	22108.7	302.697	18311.1	18747.1	18980.5	17449.5	19357.5	24412	15162	18390	26342.9	17368.7	25390.6	31596	26420.2	34379.3	25201.3	36043.2	29933.2	13354.5	18496.1	24427.5	23067	21951.7	28081.5	34638.2	31604.3	23156.5	31290.4
564.475	DG 16:1-16:1	Diacylglycerol	C35H64O5	25436.6	15229.9	3389.19	23579	14213	18370	28303.7	19597.3	15902	16350.2	18186.4	16427.1	21014.8	20810.8	33125.8	35374.5	26170.2	19429.2	31826.2	19459.3	16995.9	18408.4	20533.9	29858.8	17026.8	15081.8	7396.73	24761.1	21276.2	20732.5
566.491	DG 16:0-16:1	Diacylglycerol	C35H66O5	71493.7	47763.1	8805.43	55413.3	43814	50010.6	72883.8	61985.1	67169.8	50898.1	34128.8	56624.1	58023.1	76099.8	77233.4	112440	67742.3	67709.6	72378.4	53049.8	52780.2	68944.6	54592.6	96021.7	49461.6	30860.6	34347.1	67939.4	65764.8	60311.6
568.506	DG 16:0-16:0	Diacylglycerol	C35H68O5	105442	98420.9	20928.3	89511.4	110176	80485	114545	81110.5	176378	85819.1	129907	93099.5	113697	120041	110689	139282	108220	84621.7	187914	128034	79554.9	89223.1	145839	112403	89979.7	66739.8	66442.2	143017	137769	151977
582.521	DG 16:0-17:0	Diacylglycerol	C36H70O5	17050.2	302.697	3999.51	302.697	302.697	11215.1	26695.8	12742.7	19409.7	302.697	302.697	302.697	302.697	302.697	302.697	29647.1	302.697	302.697	302.697	302.697	302.697	14412.8	302.697	19662.2	302.697	9168.85	302.697	20768.3	18636	13499.3
584.444	DG 16:3-18:3	Diacylglycerol	C37H60O5	24933.7	39638	13547.8	51969.3	69793.8	44663.8	35563.8	32352	56468.6	37593.4	51569.5	41789.6	42033.6	44615.6	63543.7	39491.9	53762.5	30832.2	66806.6	49988.6	18964.9	18327.4	31158.5	25266.3	19971.8	22303.5	38781.4	40934.6	46516.4	79117.3
586.459	DG 16:3-18:2	Diacylglycerol	C37H62O5	5600.41	13504.5	1828.77	10785.8	20664	13135.7	12246.3	12769	16929.9	12137.6	18604.8	14637.9	19643.4	16895.3	29993.9	21762.2	19127.4	15818.4	30336.6	23975	12302.4	12339.5	18747.2	12956.6	15729.3	11072.4	19762.1	22923.1	17290.5	25283.9
588.475	DG 16:1-18:3	Diacylglycerol	C37H64O5	25200.3	52270.3	8948.3	44586.8	60980.8	43981.6	43384.4	36573.5	53089.4	45658.7	58838.9	67082.2	62712.7	77346.5	117966	63727.8	74164.2	60188	93643.4	85614	34192.8	48425.5	96992.6	56847.1	62537.1	40737.8	85180.9	69545.8	54992.8	70516.3
590.49	DG 16:1-18:2	Diacylglycerol	C37H66O5	23299.3	17183.2	302.697	21885.5	23004.5	14343.1	16037.8	18508.7	14762.8	15623.6	27991	18239.7	30858.1	16516.8	17714	27787.3	31186.5	30607.8	46578.8	24319	14767.6	15910.8	28368.9	25877.9	27237.1	21948.2	21591.8	46781.7	35884.8	31961.6
590.49	DG 16:0-18:3	Diacylglycerol	C37H66O5	611419	1.07795e+06	213589	1.20797e+06	1.38507e+06	1.12273e+06	1.18657e+06	1.17586e+06	1.4439e+06	1242184	1.42485e+06	1438969	1.2783e+06	1.47555e+06	1.90291e+06	1.60155e+06	1.8137e+06	1.48003e+06	2.3297e+06	1.96329e+06	952651	1171796	1.85814e+06	1467334	1.40325e+06	1.37147e+06	1.6768e+06	1.97398e+06	1460071	2049419
592.506	DG 16:1-18:1	Diacylglycerol	C37H68O5	736929	1.23888e+06	241055	1.33136e+06	1.46759e+06	1.20958e+06	1.31165e+06	1.29099e+06	1.48675e+06	1.28422e+06	1.5513e+06	1.68085e+06	1400186	1.6298e+06	2.10535e+06	1668352	1.80728e+06	1.48016e+06	2128755	1.86147e+06	914763	1.10898e+06	1.73222e+06	1.35817e+06	1.35756e+06	1.24957e+06	1.68905e+06	2.09697e+06	1.63792e+06	1.7687e+06
592.506	DG 16:0-18:2	Diacylglycerol	C37H68O5	525040	577583	283248	697764	659838	656989	767906	752247	825965	778088	666243	678298	562694	604301	711179	624460	629400	584169	603149	533815	452922	468291	598769	592518	624861	674072	688879	823976	721397	622742
594.522	DG 16:0-18:1	Diacylglycerol	C37H70O5	148302	163257	35204.3	171364	179781	126498	155227	160644	227829	222896	131749	176593	166895	167448	207951	254006	227186	190587	307744	228729	137085	170781	312951	226241	143560	132098	153871	285223	282559	277695
596.537	DG 16:0-18:0	Diacylglycerol	C37H72O5	165410	193632	23000.7	159868	164336	194203	151402	138302	178611	160759	154801	151728	120272	135490	139940	198533	258211	211068	231926	189973	169537	175332	196471	194260	249242	176885	224986	193723	164171	177770
604.506	DG 17:0-18:3	Diacylglycerol	C38H68O5	7794.33	11411.9	2232.6	11488.8	10436.6	9998.5	11229.3	10925.3	12591.5	11070.2	12793.1	16675.8	11759.8	11482.5	17164.1	16118.6	18845.9	14792.8	23332.8	18819.7	6651.21	9564.44	17777.4	14887.8	12285.1	9776.3	13668.9	18943	14830.5	19164.8
612.475	DG 18:3-18:3	Diacylglycerol	C39H64O5	315438	382662	143930	480158	497956	529257	450099	501670	566236	475803	540719	514642	509347	468122	594138	500498	605379	510144	800536	552925	372816	329562	471588	429548	459133	429646	555857	594700	459400	582874
614.491	DG 18:2-18:3	Diacylglycerol	C39H66O5	143440	256665	46297	306138	342420	256604	257608	273547	366781	294108	371128	339224	295780	360669	506875	359292	381812	281145	461384	399101	171467	186396	362394	253171	257416	245530	382563	402270	300772	345732
616.506	DG 18:2-18:2	Diacylglycerol	C39H68O5	193320	216206	133503	238427	282869	205326	247800	249582	253751	245607	216175	279663	277046	273163	322164	211706	223698	206010	311754	222714	179084	150251	272664	162270	203306	192113	199639	247213	169552	244941
618.522	DG 18:1-18:2	Diacylglycerol	C39H70O5	79428.4	128401	26979.9	130703	154911	93092.5	102346	104137	148436	115171	127228	131252	113563	141765	173740	133593	145752	112764	191572	167068	78526.7	87711.2	215070	117793	102593	80987.8	121107	161944	124050	131261
620.537	DG 18:1-18:1	Diacylglycerol	C39H72O5	83261.8	63988.9	22119.2	57799.8	90390.1	60203.6	99651.6	110450	76994.8	134674	62596	61981.2	88769.2	44411.2	74506.8	113638	58894.8	54031.4	162265	125524	43031.2	48253	139851	62172	76510.5	54464.8	48922.1	191439	144802	177304
622.553	DG 18:0-18:1	Diacylglycerol	C39H74O5	32013.7	32348.8	6179.83	28250.2	29260.3	28744.7	28640.6	30014.8	44669.5	60170.7	27252.9	35520.3	26330	38636	43687.3	46884.2	40512.2	30326.1	65969.9	58161.5	23274.5	33024.7	52077.2	37338.1	26588.6	23247.5	26489.4	64941.1	55606.5	60905.2
624.569	DG 18:0-18:0	Diacylglycerol	C39H76O5	106308	118808	11334.8	98115.6	51576.9	149174	89333.9	78869.3	46902.7	85897.4	38356.5	78494.1	34672.9	40020.7	38030	125427	188427	178650	78682.9	59109	120751	103423	52075.1	121631	171880	106114	132977	60360.1	44979.9	47128.2
652.599	DG 14:0-24:0	Diacylglycerol	C41H80O5	18077.8	20089.1	4375.82	17221.2	13361	21179.8	15922.3	15523	15530.1	18740.9	11457.7	15451.6	14164	15306	18709.8	29131.7	31926	29517.2	20790.6	18145	16931.6	18579.3	15584.5	24541.4	28190.4	14793.2	18359.2	16343.6	14544.5	15934.6
668.54	DG 16:0-24:6	Diacylglycerol	C43H72O5	20422.5	31017.7	302.697	21355	60869.3	18351.9	6166.01	6363.38	61016.1	14735	75864.2	18384.7	71155.6	84452	84343	39453.1	32694.4	10970.5	114363	110418	23052.3	19621.2	94568.5	26125.8	31154.7	25592	18682.3	89548.4	93706.3	120178
680.631	DG 16:0-24:0	Diacylglycerol	C43H84O5	18401.7	21297	6488.28	23908.1	17362.3	19351	18288.7	20904.4	22291.5	18431	17060.6	18174.6	12529	15953.7	18979.8	29177.7	24694.8	23228.8	20460.1	16850.5	16218.5	18860.4	17516.9	24129.5	19733.2	17126.5	17000.4	22399	19578.1	17390.1
694.646	DG 16:0-25:0	Diacylglycerol	C44H86O5	10108.8	12158.2	3761.02	13104.8	10211.9	10427.1	11712.8	11137.6	13181.6	13296.1	9758.3	11090.4	11623.9	13054.8	12999.1	20737.7	13887.6	12004.2	13372.7	11032.8	9575.02	10495.6	9857.03	15842.4	13126.5	8047.64	7442.73	14158	13473.9	12269.2
704.631	DG 18:2-24:0	Diacylglycerol	C45H84O5	8633.5	15430.9	302.697	14744.3	20237.8	14458.7	13153	13732.2	16649.9	17495.3	17112.6	17457.3	17525	16897.9	24728.9	25052.5	28945.1	23354.3	35684.2	27691.3	15022.4	16872.5	32008.2	20513	19577.2	13439.8	21822.7	21014.4	20174.6	22204.1
724.602	DG 18:0-26:6	Diacylglycerol	C47H80O5	55631.6	62892.2	302.697	40287.1	76170.2	58516.3	17455.9	15415.8	94320	42181.9	119940	27654.9	104487	106622	107126	69521.6	79844	47643.1	140868	141106	59115.5	48165.6	114770	59758.9	81987.6	51185.5	58679.4	124921	135667	138433
699.564	Glc-O-t18:1h16:0	Glycosylceramides	C40H77NO8	19991	39401.9	7010.47	36910.3	48341.4	28531	27967.3	25865.4	33068.9	28780.8	40772.4	36717.5	25842.1	51504.4	43186.3	34910.2	32935.6	35505.4	45261.1	37993.5	22441	23665.1	41970.6	28227.7	25886.7	24910.6	30075.8	35136.7	27370.8	28240.9
715.56	Glc d18:1h16:0	Glycosylceramides	C40H77NO9	107462	164900	48377.8	158307	163841	134350	135671	135524	155130	149598	155083	163414	135623	144605	174974	149654	157844	155830	168278	156855	143833	138665	179014	153362	152387	139226	153895	153285	140838	151183
731.554	Glc t18:1h16:0	Glycosylceramides	C40H77NO10	146181	226508	38627.3	218976	234302	205458	228686	217133	268691	255663	219156	236583	184572	205785	259827	411103	384128	323808	459913	411358	238466	259292	413329	279325	316826	292812	402239	400134	303626	361264
787.616	Glc t18:1h20:0	Glycosylceramides	C44H85NO10	32982.4	61098.8	12403.7	58345.5	60636.1	61985.7	50640.8	51188.5	58656.2	66728	102104	62372.8	55087.8	69659.1	71476.1	79165.9	73244.7	69477.4	84603.1	74781.8	45038.9	54836.5	72800.8	54727.3	57106	46183.6	65114.8	72854.8	53616.3	69094.8
799.653	Glc d18:1h22:0	Glycosylceramides	C46H89NO9	7235.52	16383.5	302.697	17528.7	22143.7	3628.24	5246.09	5739.64	6190.41	6858.03	9543.12	20364.1	18835.8	24197.4	27251.2	20303.2	19494.2	17411.5	21735.4	5639.49	12095.9	13393.9	25937.8	15503	17952	17172	16765.5	19404	14451.7	17406.7
815.648	Glc t18:1h22:0	Glycosylceramides	C46H89NO10	206469	339501	72596.6	337150	387015	324463	320325	305354	329452	328278	464194	407152	355198	410788	466739	459607	463450	446750	526725	454422	318057	320366	505280	368349	374274	327628	448673	417974	371451	404519
825.668	Glc d18:2h24:0	Glycosylceramides	C48H91NO9	62882.4	93438.6	20647.5	100277	105603	90731	80153	77652.1	82788.8	84041.4	107297	96959.5	86568	95119.2	98590.8	88769.4	84001.5	89999.8	89344.7	91450.8	65995.5	70303.8	103966	71254.4	77067.8	76584	90220.7	79167.7	78295.8	92276.6
839.648	Glc t18:3h24:0	Glycosylceramides	C48H89NO10	16011.7	23483	4116.58	26767.7	24704.7	26728.2	25119.7	30240.8	30509.7	26581	41895.6	26495	24318.2	29949.1	36509.8	41912	37262.1	37082.6	37316.3	41329.8	22509.3	30364.1	44668.5	29137.1	32860.9	27962.7	41064.2	41344.7	34994.9	36579.1
841.663	Glc t18:2h24:0	Glycosylceramides	C48H91NO10	733870	1.3216e+06	204745	1504752	1517586	1.25687e+06	1.29993e+06	1.27503e+06	1.36635e+06	1.28823e+06	1.43385e+06	1.34558e+06	1.13504e+06	1.34049e+06	1.52641e+06	1.50046e+06	1.61478e+06	1.37752e+06	2012720	1.78888e+06	1.02335e+06	1.09917e+06	1867241	1.34984e+06	1346564	1216333	1.55127e+06	1.72902e+06	1.37683e+06	1.47125e+06
843.679	Glc t18:1h24:0	Glycosylceramides	C48H93NO10	1.10571e+06	1.74756e+06	372104	1.61269e+06	1.78099e+06	1.20953e+06	1.50371e+06	1.54674e+06	1.65933e+06	1.62151e+06	1.57254e+06	1.51467e+06	1202015	1.41525e+06	1.561e+06	2210228	2.25854e+06	2.02644e+06	2.5121e+06	2.03656e+06	1.69037e+06	1.85486e+06	2.48559e+06	1.77937e+06	2.10673e+06	1.67811e+06	2211198	2.29181e+06	2.0829e+06	1.72442e+06
853.7	Glc d18:2h26:0	Glycosylceramides	C50H95NO9	7679.57	11814.7	302.697	9631.14	11566.3	302.697	8250.06	302.697	302.697	7166.79	302.697	10444	8418.45	7057.53	11599.3	8098.48	11231.9	10329.2	11989.2	13548.6	8202.31	302.697	9923.53	302.697	9871.82	8209.37	8689.24	11123.7	8772.91	7940.66
857.694	Glc t18:1h25:0	Glycosylceramides	C49H95NO10	16284.6	29003.2	3983.44	27679.2	34446.6	32815.6	33233.4	38012	35915.9	42818.6	39952.3	33955.9	26390.2	23434.7	31728.9	39839.1	41262.1	42324.8	44565.8	38878.2	30387.7	29005	46208	37488.5	28160	29404.9	36631.7	32494.8	28237.4	31297.5
869.694	Glc t18:2h26:0	Glycosylceramides	C50H95NO10	128115	177363	40751.2	198594	201642	214684	215705	215800	241424	239306	187028	223113	165909	169894	203197	230186	235210	216907	297472	238217	185679	217968	278932	191900	194530	184172	254118	239026	217342	242902
871.71	Glc t18:1h26:0	Glycosylceramides	C50H97NO10	242913	523758	46482.5	347854	475617	320730	361800	370591	451238	415934	391923	339836	288215	381903	419562	801273	537691	567327	629630	526001	338951	481023	599943	454285	634695	386963	562018	547572	442698	471206
495.332	LPC 16:0	Lysophosphocholine	C24H50NO7P	16992	16473.4	4902.46	10351.7	9563.84	6275.34	10973.1	13222.6	21720.7	9300.22	302.697	9870.25	302.697	6773.11	302.697	21504.9	13327.8	302.697	22764.5	302.697	302.697	302.697	302.697	302.697	302.697	302.697	18723	302.697	22616.3	22308.8
517.317	LPC 18:3	Lysophosphocholine	C26H48NO7P	15358	16182.2	5486.68	18169.9	13168	14764	15515.9	19435.1	35670.2	19155.6	15336.3	18752.9	16657.8	17475.6	19698.6	19805.4	15476.8	10916.2	22198	19838	12249.5	9554.46	15349.5	12508.6	12514.8	8644.92	43817.7	36771.5	14158.8	10772.8
519.332	LPC 18:2	Lysophosphocholine	C26H50NO7P	21591.7	23356.3	9189.02	23964.4	18280	15426.5	21350.7	23425.1	45290.9	25829.7	21021	25670.1	19818.8	19767.8	26065.1	32722.8	20391.2	14271.8	28219.6	29003.7	20365.7	19425.9	26612.2	22672.6	19788.8	19088.2	58784.5	61729.7	33978.4	19871.2
521.348	LPC 18:1	Lysophosphocholine	C26H52NO7P	7482.46	7039.62	2219.9	8140.44	7549.96	302.697	302.697	5765.79	7328.41	3921.36	302.697	4937.69	302.697	4045.99	302.697	12156.2	9035.49	302.697	11816.9	302.697	6867.94	7557.29	12250.9	9567.64	7574.57	302.697	21247.1	20577.9	11463.2	302.697
720.493	PG 16:0-16:1	Phosphatidylglycerol	C38H73O10P	5211.18	302.697	3196.69	14178.8	26316.1	302.697	302.697	9818.83	24134.9	9029.52	302.697	302.697	302.697	8009.73	302.697	18821.1	12996.8	302.697	302.697	302.697	302.697	8159.76	302.697	11743.9	10053.6	9874.6	16134.3	15702.8	14295.7	7847.12
722.51	PG 16:0-16:0	Phosphatidylglycerol	C38H75O10P	11269.1	14117.6	3191.71	13990	21927.8	8457.88	302.697	9113.97	23280.8	10662.2	6813.82	8097.19	4073.44	12460.1	6302.48	18657.9	15207.3	6753.89	9797.94	6966.18	7138.61	302.697	7550.52	7864.32	9928.43	7866.96	10926.7	9369.93	9937.42	10888.9
742.478	PG 16:1-18:3	Phosphatidylglycerol	C40H71O10P	210453	282051	91379.5	386373	632614	169412	250218	312047	1.2922e+06	334373	221178	291253	95602	226522	245499	650637	377755	112366	244605	263894	166462	253875	212862	322917	303759	266684	515483	403157	357093	395936
744.493	PG 16:1-18:2	Phosphatidylglycerol	C40H73O10P	22862.4	31910.6	12339.1	49633.7	70120.8	17607.9	25023.6	29076.2	111951	36220.6	25007	36675.6	12819.3	38525.8	27781.2	109912	63060.6	20710.1	34365.3	38704.3	25125.3	35522	32526.4	48400	54596.4	49141	85536.6	63887	63589.9	55633.1
744.494	PG 16:0-18:3	Phosphatidylglycerol	C40H73O10P	86766.1	90708.6	39123.4	152610	221962	76377.2	95722.7	123651	568845	134986	122590	151589	46722.4	132367	105801	209598	143427	37650.3	93667.5	80725.7	49022.9	74077.2	68237.6	92801.1	94869.1	70311.4	112893	90375.9	92474.8	99978.8
746.51	PG 16:0-18:2	Phosphatidylglycerol	C40H75O10P	17429.5	18754.3	9313.32	36607.7	56807.7	10238.2	16643.4	23627.1	84776.2	27632.4	22745.7	31077.9	9830.51	34695.2	17269.8	62741.7	45098.6	11586.4	19928.1	17764.1	13810	20283.8	15347.9	29523.7	31928.3	27175.7	45418.3	33245.5	35030.2	27864.2
748.525	PG 16:0-18:1	Phosphatidylglycerol	C40H77O10P	22363.4	24080.9	11988.2	52671.3	82013.6	15408.9	22994.5	33413.8	117853	43053.8	27495.9	47837.9	18995	69718.6	31307.8	94520.1	73937.7	18699.8	28390.9	26508.4	17473.3	31396.1	34485.5	50272.8	51780.1	34989.9	58181.4	51348.9	50779.2	34859.7
834.527	PiI 18:2-16:0	Phosphatidylinositol	C43H79O13P	5268.05	302.697	2216.62	302.697	10599	6130.31	4378.94	4723.74	302.697	4019.31	6333.61	4073.57	2578.56	4458.12	5241.27	302.697	8924.07	3223.8	14997.3	7877.7	4159.39	302.697	7578.45	302.697	302.697	302.697	302.697	8202.03	6501.85	302.697
749.502	PC 16:3-18:3	Phosphocholine	C42H72NO8P	6793.72	13542.6	2620.91	12235.2	14619.1	14316.5	18593.1	17716.5	24940.5	18374.4	14331.6	16993.7	11263.6	12727.2	23083.5	22304	18562.9	11573.7	19203.7	22071.5	12657.2	14080.8	18221.1	13153.6	9796.51	17223.1	19597.7	19477.6	12783.6	23100.3
755.546	PC 16:0-18:3	Phosphocholine	C42H78NO8P	278292	438561	105264	418428	414985	379541	490715	473525	869159	481512	352242	436195	177393	264911	463195	705144	551498	314060	426804	403374	274637	299632	336180	292655	238538	503395	585718	490159	422349	634481
757.561	PC 16:0-18:2	Phosphocholine	C42H80NO8P	416071	594241	169350	523731	563334	438115	552376	507513	1.06491e+06	570246	393698	557961	234356	366108	519355	798040	548057	345201	388048	400368	359629	336792	443299	359806	316645	553583	675327	575040	531919	649939
759.577	PC 16:0-18:1	Phosphocholine	C42H82NO8P	192773	225078	64580.3	208117	214090	86981.7	129985	116365	239411	146470	107000	145056	55003.9	88013.3	128794	255627	224191	118594	136831	110744	126119	100655	203477	130369	114184	160855	207288	153218	154548	179218
767.554	PC 17:1-18:3	Phosphocholine	C43H78NO8P	88077.6	208424	34009.3	197046	228470	189326	177854	176113	221981	209492	273042	206327	204771	340362	376673	351120	269260	275446	338960	475594	184477	221333	614355	227022	225917	206501	257674	328631	202382	286930
769.567	PC 17:1-18:2	Phosphocholine	C43H80NO8P	16538.1	24539.3	4637.72	302.697	31226.3	25104.5	29370.3	27962	38060.6	302.697	302.697	27344	22224.2	30344.2	40186.8	33752.1	24840.3	19720	23061	19400.8	17185.6	15449.6	35343.7	18625.8	15839.7	23194.9	302.697	26590.5	21524.1	37179.9
777.53	PC 18:3-18:3	Phosphocholine	C44H76NO8P	216106	367655	90583.6	355333	360976	394450	477090	495916	744754	487297	295656	353642	214487	301543	458255	595886	475106	277168	434540	477151	269348	287019	340288	263989	206770	431144	510955	484834	372785	718808
779.544	PC 18:0-18:5	Phosphocholine	C44H78NO8P	65656.9	85625.1	25998.8	76474.3	82009.7	64840.4	89883.4	83151	174620	85056.7	55749.6	88119.3	31345.4	44457	73985.9	119166	76954.7	46711.2	55069.7	55467.1	53931.1	49330.8	59189.8	51376.6	46651	94752.5	109977	83798	85028.1	100875
779.546	PC 18:2-18:3	Phosphocholine	C44H78NO8P	286992	502698	118419	469634	486298	469590	558731	555029	1.04233e+06	589011	344846	429990	202348	331115	510796	771273	527341	318684	436690	507005	312156	324000	407901	296167	244738	542849	586193	554236	436403	732071
781.561	PC 18:2-18:2	Phosphocholine	C44H80NO8P	137457	170662	59509	183190	160630	156132	188912	180908	271960	191421	101553	152066	75885.9	107052	150113	198690	154715	115593	134354	143875	133890	104065	132857	117873	115570	201225	216803	179282	167648	204628
783.577	PC 18:1-18:2	Phosphocholine	C44H82NO8P	94331.1	126054	31345.7	122356	119287	76078.3	91306.2	90525.7	159310	91008.8	63000	83043.6	35300.3	57553.9	77348.7	132183	100752	62608.8	76501.5	69245.7	64680.3	60827.4	111496	65640.5	58684.8	96141.7	115154	104980	91065.7	112277
785.593	PC 18:1-18:1	Phosphocholine	C44H84NO8P	101731	145907	19544.2	138756	138243	95390.4	127507	111759	226474	117836	93324.1	132682	49037.1	79877.3	120963	150452	98986	72932.5	89632.9	78875.1	76461.9	74176.9	114429	89372.7	78757.2	108059	148366	146070	118347	134880
687.483	PE 16:1-16:1	Phosphoethanolamine	C37H70NO8P	10596.3	5135.23	40428.8	83948.2	227311	3335.5	302.697	60047.9	302.697	128714	302.697	302.697	31052.6	148085	7751.68	302.697	68229	17351.1	9502.02	10945.3	302.697	10338.3	10308.6	302.697	80607.3	302.697	302.697	302.697	302.697	302.697
699.483	PE 15:0-18:3	Phosphoethanolamine	C38H70NO8P	9227.14	18932.3	3876.79	16741.3	25162.2	7234.8	13062.3	12190.5	27119.2	7716.22	11670.1	10610.7	9089.62	19508.7	19854.8	39998.4	38665.6	14447.5	39463.4	29625.7	11670.4	21741.3	28222.4	19625.8	35403.2	12590.8	48929.4	39213.7	47042.1	12522.9
710.558	PE 15:0-18:1-D7 STD	Phosphoethanolamine	C38H67D7NO8P	139696	159664	43764.8	182208	247904	84256.3	91213.3	125762	220240	150262	92499	126924	95160.8	189714	122419	142021	189164	101925	102628	114193	108543	91349.8	119497	140026	132820	93376.8	126628	103787	110926	102136
711.483	PE 14:0-20:4	Phosphoethanolamine	C39H70NO8P	14536.2	7172.59	22615.2	68653.1	165646	5078.35	5899.65	42405.8	13398.1	82300.9	302.697	2877.94	28817.2	101147	10866.7	4020.59	63696.7	13367.8	11179.4	14889.1	9127.78	11713.1	12047.5	302.697	63419.3	10819.6	6329.98	302.697	5851.86	302.697
713.499	PE 16:0-18:3	Phosphoethanolamine	C39H72NO8P	111451	169141	59586.6	198956	310972	80067.5	116775	208807	339774	185893	99066.9	155345	88572.7	169221	131254	190803	219254	120299	113301	109756	81602.3	81525.1	129337	114638	129461	85937.1	144367	85544.9	116082	112912
715.515	PE 16:0-18:2	Phosphoethanolamine	C39H74NO8P	51111	77324.4	25541.1	83506.7	156999	36099.8	49462.2	81814.5	146044	87747.9	49739.8	64462.2	30011.2	77189.1	56251.6	80003.4	98722.2	44149.8	42847.9	47303.2	31365.3	26218.3	47624.5	46929.8	47376.5	40399.8	62751.3	39211.4	49210.5	45436.9
739.515	PE 18:2-18:2	Phosphoethanolamine	C41H74NO8P	64295.1	99779.5	32387.2	87875.7	134750	51496.9	59187.4	107759	156570	76256.8	44019.7	73706.8	31132.2	53756.3	63088.9	79046	89349.6	39289.4	52218.8	42488.1	50007.6	34407.8	69556.8	48240	34687.8	52106.5	60380.6	19510.7	58368.5	39078.9
741.533	PE 18:1-18:2	Phosphoethanolamine	C41H76NO8P	302.697	25944.4	5924.46	28335.3	39092.9	302.697	10383.3	17627.5	28211	16121.1	302.697	302.697	9348.57	11726.7	13868.3	302.697	25474.2	11550.9	16286	16818.3	302.697	302.697	21057.4	12777.7	13504.8	302.697	16302.2	302.697	302.697	302.697
813.626	PE 18:2-23:0	Phosphoethanolamine	C46H88NO8P	10649.7	18204.9	4160.31	16658.7	17162.4	26235.9	15118.3	13469.8	15769.7	19364.1	11128.3	17038.7	12234	16090.9	14698.2	13502.9	15823.1	18519.7	14547.1	16343.5	12230.5	10124.1	13649.5	9268.47	13268.4	10688.1	13845.4	12636	12922.7	12862.4
827.639	PE 18:2-24:0	Phosphoethanolamine	C47H90NO8P	4479.72	9029.39	4532.33	17919.4	33054.3	3679.56	5911.26	9820.53	19128	16437.4	4687.63	6551.11	4072.79	14799.4	5404.47	7682.14	19044.2	7509.26	6095.97	6678.25	4279.9	4344.42	8347.43	5626.46	13327.8	3977.94	6965.25	4639.06	6459.81	6095.39
245.236	Sphinganine d14:0	Sphingosine	C14H31NO2	857884	484931	206199	169312	225330	794075	1.36269e+06	510241	302.697	302.697	2108206	167924	1.87746e+06	26097.8	1.50898e+06	88844	1.29218e+06	917593	302.697	302.697	72446.3	635078	769933	2.34196e+06	130507	55000.3	859011	302.697	302.697	302.697
259.251	Sphinganine d15:0	Sphingosine	C15H33NO2	11590.9	6348.01	5811.77	2448.05	6178.98	11885.1	15870.9	11939.9	302.697	302.697	49765.2	4739.23	35206.3	302.697	20846	3783.82	21296.1	10240.2	302.697	302.697	302.697	3720.24	10208.4	38742.8	302.697	302.697	17197	302.697	302.697	302.697
261.23	Sphingosine t14:0	Sphingosine	C14H31NO3	285871	166225	40307.7	58030.6	82120.6	112106	195425	293769	302.697	302.697	722061	21010.5	607433	5370.84	231496	7651.03	189325	159538	302.697	302.697	15840.6	136928	191956	496194	76087.2	14895.5	491211	302.697	302.697	302.697
271.251	Sphinganine d16:1	Sphingosine	C16H33NO2	34254.6	41043.6	3709.02	302.697	19551.6	57048.7	71312.2	66624.9	302.697	302.697	79936.2	302.697	74870.7	302.697	71754.2	302.697	94460.8	31677	302.697	302.697	302.697	302.697	54437	81979.6	302.697	302.697	62325.7	302.697	302.697	302.697
273.267	Sphinganine d16:0	Sphingosine	C16H35NO2	458297	372877	370451	79286.5	630290	773906	490153	1.52973e+06	7986.39	302.697	4.94637e+06	585104	2.41138e+06	95944.4	1.3011e+06	461410	910421	317876	16011.3	6820.32	371844	84739.8	392108	2674272	122827	27185.2	960348	15454	7823.65	14528
289.261	Sphingosine t16:0	Sphingosine	C16H35NO3	43191.2	14655.6	22621.2	5865.48	62551.5	33505.8	30713.8	308130	302.697	302.697	378812	29955	207131	8446.35	37535	16404.7	52694.5	24232.9	302.697	302.697	16009.1	11391.5	36415.4	190349	20860.2	13040.2	219847	302.697	302.697	302.697
299.281	Sphingosine d18:1	Sphingosine	C18H37NO2	8276.92	302.697	302.697	302.697	302.697	302.697	302.697	302.697	302.697	302.697	302.697	302.697	302.697	302.697	302.697	9469.27	12094.5	9320.69	9035.47	302.697	302.697	302.697	302.697	11735.3	302.697	302.697	302.697	302.697	302.697	302.697
301.298	Sphinganine d18:0	Sphingosine	C18H39NO2	5761.25	12410	13445.4	302.697	28844.2	10217.3	302.697	71902.4	302.697	302.697	284608	47056.1	59698.7	302.697	75471.1	19749.1	7196.06	302.697	302.697	302.697	31486.6	302.697	302.697	38847.4	302.697	302.697	14267.1	302.697	302.697	302.697
317.293	Sphingosine t18:0	Sphingosine	C18H39NO3	12966.1	302.697	2266.94	302.697	9819.82	4294.07	302.697	35537.8	302.697	302.697	65053.3	9165.58	16274.3	302.697	302.697	8713.42	11669.8	302.697	302.697	302.697	7799.9	302.697	302.697	302.697	302.697	8176.72	302.697	302.697	302.697	302.697
788.475	SQDG 16:0-16:3	Sulfoquinovosyl diacylglycerol	C41H72O12S	302.697	9002.19	302.697	4427.84	7224.19	6195.86	6047.04	4572.58	13580.1	5961.71	5438.21	4534.92	3662.91	302.697	5811.2	11707	5928.35	4482.97	8154.6	5594.94	3564.63	7917.87	7984.09	3950.23	2546.32	4282.86	12864.5	12651.6	9137.08	6903.04
792.505	SQDG 16:0-16:1	Sulfoquinovosyl diacylglycerol	C41H76O12S	302.697	10195.6	302.697	302.697	302.697	302.697	302.697	302.697	14624.2	302.697	302.697	302.697	302.697	302.697	302.697	18976.9	302.697	302.697	8347.41	302.697	302.697	12864.6	302.697	302.697	302.697	302.697	15761.5	12274.7	16014.7	302.697
794.52	SQDG 16:0-16:0	Sulfoquinovosyl diacylglycerol	C41H78O12S	18965.4	47947.2	8686.94	25800.9	37688.6	18039.4	14394.4	11581.4	61305.1	17260	17187.8	16265.5	6612.33	11104.8	17053.2	59002.3	32208.5	19771.9	26109.3	20955.1	17190	38540.1	25702.7	23631.3	16565	20500.7	85743.8	61443	64564.9	28452.9
816.505	SQDG 16:0-18:3	Sulfoquinovosyl diacylglycerol	C43H76O12S	200159	581320	86217	307710	448162	319567	287686	257225	812963	274959	336860	294778	179214	242534	356013	842630	363910	253280	405686	321772	236493	549511	453946	259497	217500	179028	743012	643737	575829	360068
818.521	SQDG 16:0-18:2	Sulfoquinovosyl diacylglycerol	C43H78O12S	29599	83272.2	12280.8	46002.2	70979.2	47734.7	39372.7	31859.8	119730	38561.2	53111.5	48515	32527.6	37621.4	56158.8	161349	80371.4	64706.9	86326.9	71051.5	38556.5	92871.9	77926.9	48908.7	45974.8	40186.4	155854	132126	120391	57483.8
820.536	SQDG 16:0-18:1	Sulfoquinovosyl diacylglycerol	C43H80O12S	15146.6	39584.5	6394.74	23702.8	29648	21216.8	15401.4	11728.4	59548.3	16285.4	20960.1	22796.5	10944.5	17896.8	21713.2	77939.9	32303.6	24741.7	33180.2	21289	18714.9	41379.4	45776.9	25720.8	20380.7	19570.6	83798.7	69804	67435.3	29886.5
838.489	SQDG 18:3-18:3	Sulfoquinovosyl diacylglycerol	C45H74O12S	54286.6	130716	24265.4	78213.7	113464	107421	85879.9	83841.7	181232	93841	124876	91527.5	71107.8	91393.1	139171	221463	110646	86594.7	161550	141647	91852.4	169159	158552	89504	72889.4	57686	183303	163323	153571	145123
840.505	SQDG 18:2-18:3	Sulfoquinovosyl diacylglycerol	C45H76O12S	302.697	48704.1	302.697	302.697	302.697	302.697	302.697	302.697	60393.2	302.697	39684.9	302.697	302.697	302.697	302.697	84336.6	47545.8	52003.1	59898.7	46075.2	302.697	65116.5	51531.4	302.697	18639.5	302.697	69341.4	59196.2	53058.9	48485.1
842.521	SQDG 18:1-18:3	Sulfoquinovosyl diacylglycerol	C45H78O12S	7635.06	20762.8	3675.7	13149.9	20842.2	11561.2	10121.5	7643.95	26368.2	10648.3	14489.4	13132.5	7176.39	9634.44	15133.5	31509.9	14756.1	11141.3	13707.3	11188.4	8746.62	16782.8	15025.1	8881.58	7599.74	6378.53	24837.1	22943.4	18620.4	13235.4
772.657	TG 14:1-16:1-16:1	Triacyglycerides	C49H88O6	55098.1	41262.2	8338.26	40797	34115.3	41971.5	60877.3	47113.6	57954.2	42775.7	35366.5	42746.6	48628.6	72877.1	66517.6	112200	68105.3	55910.4	66394.9	49410.2	47975.6	58251.9	55689.2	91989.6	50742	34211.7	22560.4	63324.9	56921.2	47928.8
774.673	TG 14:1-16:0-16:1	Triacyglycerides	C49H90O6	238461	137716	33063.2	170361	131616	159844	246073	215199	218695	177385	133811	172792	207895	283182	277920	442929	288091	220051	290511	201574	208613	245591	231227	406371	211881	127136	97023.4	276626	241474	208920
776.689	TG 14:0-16:0-16:1	Triacyglycerides	C49H92O6	436475	266341	58371	291656	233603	328436	464335	378098	428282	329440	220992	287528	336758	462723	465838	856060	506676	412125	478186	325466	368820	418966	351901	762553	361396	235656	164260	477055	431562	377658
778.704	TG 14:0-16:0-16:0	Triacyglycerides	C49H94O6	369019	312319	76122.1	284513	238455	316770	337962	350553	332733	308170	197069	261588	245755	355309	343906	626228	375381	318939	368073	258681	274488	307673	249796	541437	289392	205298	164213	392417	365195	336344
786.673	TG 15:1-16:1-16:1	Triacyglycerides	C50H90O6	69880.2	56111.6	7254.85	76146.4	55215.5	61775.5	81504.3	69355.9	76660.8	60410.6	46533.3	42867.7	92902.8	109474	92238.7	147683	75545	90096.6	104287	56872.4	90961.9	79027.7	87320.7	149093	68193.4	41521.8	31422.1	105247	80566.6	51486.6
788.689	TG 15:1-16:0-16:1	Triacyglycerides	C50H92O6	210939	134422	29409.2	157171	118490	171755	220436	195889	197460	163601	117170	151180	190613	252080	255801	412110	256270	220452	257043	181108	183756	218858	209302	360389	183766	117435	87196.7	242829	216136	184539
790.704	TG 15:0-16:0-16:1	Triacyglycerides	C50H94O6	397106	273922	50674.9	293364	218475	304781	382721	338074	347100	278502	192407	262174	303405	414625	392950	741667	425149	381802	447077	290629	305878	383934	327080	639831	308964	197513	139144	409783	363864	329932
792.72	TG 15:0-16:0-16:0	Triacyglycerides	C50H96O6	325661	266066	58711.6	235185	200228	273485	273777	274437	270606	247023	171718	217707	207455	305793	286692	585386	322118	287973	331387	220072	227520	286809	224552	447630	242575	176015	137530	320499	299749	299036
796.657	TG 16:1-16:1-16:3	Triacyglycerides	C51H88O6	4846.95	302.697	302.697	302.697	302.697	302.697	302.697	302.697	4875.78	302.697	302.697	302.697	17591.3	3169.24	4169.98	6807.48	302.697	302.697	3395.45	302.697	302.697	3364.24	302.697	302.697	2416.31	302.697	302.697	302.697	302.697	3023.91
798.673	TG 14:1-16:1-18:2	Triacyglycerides	C51H90O6	13768.3	9917.05	2300.6	12567.9	9600.17	11041.7	17083	15019.1	16498.2	12477.8	10288.3	11365.4	16483.5	19899.2	20537.6	31697.5	17912.4	14447.7	20452.2	14506.7	12424.6	16310.2	15287	24583	12783.4	9355.06	7115.09	18185.6	16390.7	12098.5
800.688	TG 14:1-16:1-18:1	Triacyglycerides	C51H92O6	119576	68735.3	20749.9	80976.1	66224.7	76850.9	120956	103121	110685	90824.1	67345.9	77194.4	101237	130866	124309	204718	138614	114816	132387	95256.3	97417.3	113632	109274	195321	104052	63852.4	45610.3	123989	112250	93732.4
802.704	TG 16:0-16:1-16:1	Triacyglycerides	C51H94O6	552280	332869	71717.9	410358	327517	423747	619878	466669	564418	427481	286336	385299	474735	615526	610051	1.10522e+06	657783	543605	593764	432259	495794	584469	497501	993889	492045	306295	203866	613829	558740	494702
804.72	TG 16:0-16:0-16:1	Triacyglycerides	C51H96O6	725975	509703	89120.9	528474	416776	609706	693290	648489	668979	553491	377101	471042	547968	777087	741146	1410857	780757	681433	767207	488435	586864	740728	581232	1.21609e+06	584785	402945	265908	752642	695912	620100
806.735	TG 16:0-16:0-16:0	Triacyglycerides	C51H98O6	151210	118295	59915.6	131913	95641.9	104858	127762	148334	143329	122472	96287.2	103447	95582.3	119049	122073	168269	110299	97502.7	116097	93133.4	104966	96505.9	96269.8	165835	115849	87374.8	65199.8	133612	129899	113937
806.735	TG 14:0-16:0-18:0	Triacyglycerides	C51H98O6	525546	468514	106607	416145	395936	487000	435799	475495	472798	435925	292134	358360	339342	472770	418319	979051	497569	473104	508516	372836	386722	499753	371902	697358	419562	315159	212255	534053	467279	489370
814.704	TG 15:0-16:1-18:2	Triacyglycerides	C52H94O6	99736	60525.1	14997.4	77537.7	60455	78988.3	105585	96054.1	95278	81523.1	53589.1	72821.2	86296.2	120756	117914	191929	124284	101145	121660	82505	91381.4	105652	97001.1	166825	91525	56622.1	41669	114801	98944.8	86078.6
816.72	TG 15:0-16:1-18:1	Triacyglycerides	C52H96O6	330572	206931	39033.3	241160	197334	249930	304746	291240	307189	234136	164044	234701	266360	350092	349216	654484	374904	324688	373905	261082	274371	343945	300166	538596	282160	180423	120887	354700	313748	268437
818.735	TG 16:0-16:1-17:0	Triacyglycerides	C52H98O6	413783	273136	49432.2	274035	248619	336641	369660	344023	348568	285538	196109	271670	295993	432047	411597	821549	446976	377310	421908	279863	296647	416171	346529	650044	314701	205991	144432	412954	364669	355477
820.751	TG 16:0-16:0-17:0	Triacyglycerides	C52H100O6	240343	199870	45602	184010	154969	197615	182740	189087	187127	189912	119201	149682	135735	224138	183120	428981	222629	206055	221406	151942	160727	214143	153566	294872	176907	123652	96795.7	207416	204046	192045
822.673	TG 16:0-16:3-18:3	Triacyglycerides	C53H90O6	302.697	10935.8	2574.87	19226.9	14475.9	16050.7	13603.1	18224.8	23955.1	11263.9	25904.8	30773	30991.3	23257.5	32201.7	23020.5	24006.8	25608.1	35338.8	20084.1	18239.3	15723.2	19159.5	15588	16482.8	14643.6	23689.7	26490.7	23733.3	25705.5
826.704	TG 16:0-16:1-18:3	Triacyglycerides	C53H94O6	44334.1	32803.1	7772.57	37895.3	33433.9	34923.6	51159.1	48385.9	54697.7	42895.7	40444.3	45688.2	47760.4	59859.7	59613.1	84912.8	59976.7	51645.9	71819	45076.7	39980.9	52594.4	51166.4	79975.4	47081.9	32522.3	30385.8	66454.8	51672.6	50455.6
828.72	TG 16:0-16:1-18:2	Triacyglycerides	C53H96O6	274102	165818	37499.9	209086	175483	211958	305842	237903	309177	221401	180595	234623	255051	303406	332124	536017	350142	306576	338153	219344	243187	291742	249746	483421	249917	170696	128089	336528	288802	253723
830.735	TG 16:0-16:1-18:1	Triacyglycerides	C53H98O6	577198	389112	71641.3	442954	379040	531818	593770	566610	597544	499120	349909	460664	502388	686281	687971	1.18942e+06	690465	610640	668252	453056	497051	674850	515528	1.01945e+06	488228	365624	247029	689894	585980	538606
832.751	TG 16:0-16:0-18:1	Triacyglycerides	C53H100O6	581194	433894	65091	411685	363405	511157	485627	508687	562127	497763	280074	396034	380076	565203	504372	1.15732e+06	576666	525941	596434	434740	457041	576294	455863	837302	433412	302019	203285	634121	578812	528089
834.766	TG 16:0-16:0-18:0	Triacyglycerides	C53H102O6	330288	306936	49470.2	260702	231366	303783	226114	232539	262946	260573	162482	210803	179316	267085	224510	496635	310331	279038	309695	204314	217533	328844	218317	331538	241692	227516	147859	300534	297542	271975
836.68	TG 15:0-18:3-18:3	Triacyglycerides	C54H92O6	302.697	302.697	1592.52	8020.93	8153.74	10361.6	12699.8	10810.8	8029.92	10756.5	302.697	8802.93	9063.97	11481.2	14515.9	12323.9	16030.3	11740.5	16670.7	7674.67	4721.42	302.697	6486.58	12948.8	302.697	302.697	302.697	302.697	10214.7	10477.2
840.719	TG 15:1-18:1-18:2	Triacyglycerides	C54H96O6	25299.4	16323.7	3117.03	18464.8	17385.1	21720.2	27226.3	26128.8	28409.8	22593.7	20140.4	24549.3	25478.9	34428.8	31168.5	52564	31717.7	29308.3	39894.5	25183.8	23348.2	28939.7	32581.1	45019.1	23499.9	16902.8	13505.9	32611.6	30632.7	26779.8
842.735	TG 16:0-17:1-18:2	Triacyglycerides	C54H98O6	106230	64527.3	14092.4	78011.4	64577.3	78631.4	104948	93157.6	100796	80949.6	60863.4	79649.4	86463.4	116887	122448	206507	122065	106911	129747	83342	88708.4	109082	104020	175244	89374.2	58266.9	43757.4	118942	100754	92610.3
844.657	TG 16:3-18:3-18:3	Triacyglycerides	C55H88O6	16752	18342.4	8965.95	30537.2	31755.9	24622.1	25228.2	21308	47431.8	29222.9	34549.7	32961.3	34599.7	32604.3	52613	46367.9	63646.5	47007.5	77741.9	43255.2	64249.2	34613.8	30791.7	40046.1	31553	29177	56468.5	53598.8	52495.4	55733.4
844.751	TG 16:1-17:0-18:1	Triacyglycerides	C54H100O6	195053	143209	24811.7	145732	128485	176214	196349	187164	182446	151732	105759	137195	149312	224718	222020	415495	238700	209641	216451	153443	158444	224668	180287	335535	174010	114939	78078.6	224612	204024	192219
846.766	TG 16:0-17:0-18:1	Triacyglycerides	C54H102O6	191087	136330	24256	132638	112366	166361	157604	146056	153546	142780	87652.3	109781	114927	188678	164223	385028	185661	164084	178024	124024	125874	189767	134917	259413	141386	97941.9	67803.4	169400	161261	142969
848.688	TG 16:1-18:3-18:3	Triacyglycerides	C55H92O6	36436	51971.2	11441.5	61921.7	63211.4	59258.8	59151.6	55587.6	76284.9	62614.1	63382.1	72657.6	64324	68019.2	96853.2	105359	106990	86350.3	125260	105135	68706.1	68403.2	66278.7	70085.8	71669.4	72486.5	107209	108222	85666.1	96979.8
848.782	TG 16:0-17:0-18:0	Triacyglycerides	C54H104O6	87592.3	83224	15498.8	77847.4	65682.2	80032.8	70557.9	64068	68474.3	71726.2	43509.7	56495.2	47569.3	78205.3	64967	150611	88284.6	85233.2	84016	50907.4	59764.2	84321.7	56795.9	104296	60634.9	56438.1	37651.3	81366.6	72341.9	76108.8
850.704	TG 16:0-18:3-18:3	Triacyglycerides	C55H94O6	75423.3	106701	33446.1	141790	150557	167206	154692	153583	207629	154583	208242	213382	205744	196805	253013	202266	229497	184735	293118	185333	133087	142916	121673	155799	158554	139810	220619	225179	198232	221144
852.72	TG 16:0-18:2-18:3	Triacyglycerides	C55H96O6	175515	245938	55329.3	321766	329885	328197	338867	325338	440534	371816	450663	467828	455615	466189	601178	450476	509678	399434	597951	382405	246780	272489	254957	335945	314978	293264	408813	467845	395974	440069
854.735	TG 16:0-18:2-18:2	Triacyglycerides	C55H98O6	233347	267041	48406.7	251710	307042	276157	338574	314248	418194	343316	325052	372469	389678	436744	476624	456750	388844	313779	537656	345860	234053	263894	511338	412431	263294	198581	241293	424874	350777	367143
856.751	TG 16:0-18:1-18:2	Triacyglycerides	C55H100O6	215596	179284	37522.3	160234	177912	174721	214950	218055	263150	229118	138468	212553	184543	242273	228750	342290	244703	210674	279453	204381	163484	194415	200434	307323	175643	120246	111073	280758	240420	211297
858.767	TG 16:0-18:1-18:1	Triacyglycerides	C55H102O6	419176	293135	49723.9	276834	276351	351625	343499	366883	506500	454123	218069	325359	273400	440966	363089	747232	394616	396782	552006	393527	302043	385094	338838	546965	304352	200998	171257	600048	486180	423553
860.782	TG 16:0-18:0-18:1	Triacyglycerides	C55H104O6	271671	210474	31251.8	182399	164212	225475	209600	191029	279823	295874	110474	163096	154885	234045	207326	442174	233797	218623	288773	222460	171803	252201	175820	319923	168758	142536	95839.8	298647	301805	254491
862.798	TG 16:0-18:0-18:0	Triacyglycerides	C55H106O6	231541	238066	28784.4	244104	154977	253522	155399	160646	166052	202228	101493	141813	91653.3	152281	122447	341871	276614	232137	184324	121793	205314	261745	139794	217903	210486	180606	159022	172661	178837	158386
870.766	TG 17:1-18:1-18:1	Triacyglycerides	C56H102O6	53735.9	42697	6181.39	35162.2	34382.2	43627.2	54273.4	49044.9	51383.5	44254	30485.2	44353.5	42723.1	64393.3	56371.9	110089	62498.9	54425.9	62727.1	44777.5	44549.2	59366.7	51140.2	84639.1	43610.1	32573.6	21917.1	59913.2	56698.8	50873.5
872.688	TG 14:3-18:3-22:3	Triacyglycerides	C57H92O6	172609	270658	62063.7	359698	376865	319597	305111	325407	414383	316912	391370	377772	388552	338602	523751	612798	664660	439974	731827	542725	341115	393317	324047	393814	431272	416637	650169	641190	534189	562213
874.704	TG 18:2-18:3-18:3	Triacyglycerides	C57H94O6	506914	817507	171864	1.02686e+06	1.13457e+06	978372	921501	885597	1.12788e+06	951570	1.08466e+06	1.13103e+06	1.14497e+06	1.02928e+06	1.58385e+06	1429250	1.51446e+06	1.11911e+06	1.55821e+06	1.30972e+06	841331	934083	770902	897655	984893	1.02755e+06	1.55833e+06	1.51295e+06	1.17937e+06	1.42994e+06
876.719	TG 18:2-18:2-18:3	Triacyglycerides	C57H96O6	138051	194963	68777.3	232329	223642	195648	204510	193787	231016	220344	199436	220619	231889	204794	272305	208957	220617	174697	248725	196951	144521	149715	134055	159253	173337	175478	238314	239216	211052	207442
876.72	TG 18:1-18:2-18:4	Triacyglycerides	C57H96O6	255412	422753	85817.5	517403	534321	431371	437695	439226	575962	486975	539000	611717	559807	555573	850565	618500	668467	456693	786426	590892	370475	371274	376657	403281	436378	425998	617578	718876	559158	605976
878.735	TG 18:2-18:2-18:2	Triacyglycerides	C57H98O6	91513.2	150815	37823.4	117751	136330	92199.8	94448.5	106134	129477	146022	119877	124067	137356	129872	153852	106138	114071	96485.8	160768	133077	77195.7	65472.4	300912	105925	85530.2	66733.3	107441	127008	110701	108554
878.735	TG 18:0-18:3-18:3	Triacyglycerides	C57H98O6	181964	320400	49675.8	264005	326297	182245	224988	238712	313378	319622	282997	303507	353638	333641	418303	305023	329940	240018	526438	385581	189975	172912	982941	299071	223554	158603	264622	377659	310044	291279
880.751	TG 18:1-18:2-18:2	Triacyglycerides	C57H100O6	189300	307938	32506.2	162266	263913	156581	186039	199421	266957	272557	208934	237699	283598	269986	279730	302314	240676	208722	528153	375076	152972	151386	377499	290176	174583	96314.8	138771	319489	265167	229775
882.766	TG 18:1-18:1-18:2	Triacyglycerides	C57H102O6	204664	255361	29973.1	148380	241063	171709	182444	202043	248010	258434	161516	229359	219758	232613	239149	338117	235247	214830	399363	294618	140298	149439	218433	267684	174653	84527.2	117220	297505	240463	203957
884.782	TG 18:1-18:1-18:1	Triacyglycerides	C57H104O6	93238.7	91224.7	26659.1	60746.6	78739.3	69705.6	79854.1	89467.7	115138	89477.8	51435.4	71176.6	61623.2	82075.3	82345.9	100828	69866.9	75660.8	115969	92798.2	50110.4	56125.5	67206	85922.8	62955.4	37884.6	45921.5	116290	89844.2	86564.9
884.782	TG 18:0-18:1-18:2	Triacyglycerides	C57H104O6	278278	299288	37055.4	160664	276885	227778	230395	243916	338173	292234	147321	222992	186618	276900	268276	462428	264255	293659	496848	352397	153013	223073	213674	320547	203137	113243	136841	449475	294758	295231
886.797	TG 18:0-18:1-18:1	Triacyglycerides	C57H106O6	144847	147294	18591	106565	135424	118106	117305	117505	146621	156402	79856.9	109559	100112	153442	119491	242704	139282	140014	201305	140802	91396	128040	107272	184243	102091	75204.5	64088.8	188645	144957	135241
890.817	TG 16:0-18:0-20:0	Triacyglycerides	C57H110O6	50282.7	49162.5	10661.8	47381.1	36395.7	46209.5	43468.2	44490	46913.3	46211.5	31137.4	38427.3	30128.4	46637.4	38938.6	76923.9	58920.9	43945.4	50692.6	37029.1	50017.5	48802.3	37644.8	59621.2	47928	40808.3	35071.7	52593.2	50818.8	45989.1
890.829	TG 14:0-16:0-24:0	Triacyglycerides	C57H110O6	209002	201452	23023.2	428228	119537	242648	148066	119070	92869.2	182289	53755.6	119375	53784.2	92184.3	73846.2	278188	266540	251686	143691	81542.8	185214	234006	99130.3	191776	188800	160878	174544	130949	96516.2	108302
898.797	TG 18:1-18:1-19:1	Triacyglycerides	C58H106O6	17669.4	15541.4	1794.25	12986.6	11704.7	17593.6	16626.5	17654.9	17734.8	14419.8	9519.66	13075.1	13868.1	19255.7	13707.6	44173.6	19564.6	19947	19158.6	16516.4	12925.9	19741.3	17067	25943.5	15616	10558.2	8811.39	22243.4	17353.2	13496.2
900.813	TG 15:1-16:1-24:0	Triacyglycerides	C58H108O6	37804.3	32596.9	4926.07	28005.3	26550.1	33577.5	35331.3	29405.3	30735.5	32306.8	19285.7	23717.6	24060.1	42745.7	35503.7	74174.6	41254.2	40901.8	40199.1	24808.1	32086.8	37871.1	31510.5	57121.5	27413.8	22570.1	15655.4	39294.3	31336.7	32174.4
904.749	TG 18:2-18:3-20:2	Triacyglycerides	C59H100O6	24228	189717	5627.68	38859	92818.2	16840.6	19255.8	19900	24980.8	21175.5	23295.5	38368.9	30087.2	99425	33863.7	35579.5	86145.4	27860.3	127598	43039.8	18139.1	16775.5	23171.3	20622.1	19820.4	20045.3	30648.7	28071.8	23112	29579.8
904.844	TG 15:0-16:0-24:0	Triacyglycerides	C58H112O6	66349.5	60238.7	11064	65179.1	54806.1	54864	53518.1	54190.2	48870.8	53749.9	29255.6	43977	34413.6	62909.6	45838.3	113586	72482.8	55595.3	67126.1	41039.5	48176	61374	46208.1	80427.5	43978.5	44695.6	30023	57297.3	52151.6	53813.3
906.765	TG 18:3-18:3-20:0	Triacyglycerides	C59H102O6	43963.5	291673	6779.99	51988.7	195350	20095.5	19290.6	302.697	25378.4	22192.3	25445.4	47414.5	43260	162568	40678.9	55910.9	139428	46439.8	226845	74575.7	20649.7	16995.6	42441.7	21783.9	19924.6	16188.1	48030.5	26950	20167.7	49037.5
908.78	TG 18:2-18:2-20:1	Triacyglycerides	C59H104O6	53814.8	288931	7080.37	55907.2	227432	20907	22073	23120.7	27223.3	24125.3	24066.1	51194.8	51703.4	172452	37428	56863.6	159153	45436.5	233248	79991	19958.1	18324.4	27195.4	28505.8	19284.9	15817.8	43127.6	31796.8	22989.6	50288.6
910.797	TG 18:1-18:2-20:1	Triacyglycerides	C59H106O6	38350.4	169505	5048.8	39311.8	152013	27443.9	25381.5	26706.8	30506.1	29003	24762.4	38516.3	36050.4	103569	35884.4	61370.5	103133	41867.9	173845	54161.8	24882	25603.4	27908.4	36456.2	19799.1	16334	29619	28366	25500.6	40424.5
912.813	TG 18:1-18:1-20:1	Triacyglycerides	C59H108O6	40257.6	146032	5194.15	40020.1	138894	32952	29164.4	27724.7	29583	30628.1	18309.6	35866.1	31114.4	87390.3	33374.2	71940.9	85505.3	39828.4	146385	52097.6	27541.8	36256.3	31227.7	43475.6	24957.7	19594	24151.7	38117.5	32616.8	45231.2
914.816	TG 18:0-18:2-20:0	Triacyglycerides	C59H110O6	28928.6	49591.8	6547.13	23517.5	48069.6	22661.5	25257.5	22061.3	29384.7	29488.7	16086.9	24763.4	25783.1	47321.4	26365	41417.4	36449.8	26959.8	63423.3	35589.7	21593.2	24585.8	21517.5	39723.7	22725.7	18296.4	15684.4	35876.3	30837.5	29506.2
914.828	TG 16:1-18:1-22:0	Triacyglycerides	C59H110O6	79273.6	87822.1	8529.41	58772.7	87004	59291	58895.6	57465.8	61415	61303.1	36456.5	51355.7	48180.1	94353.9	66167.1	147169	83546.9	72963.3	102574	54769	61276.2	74522.8	57996.2	101374	54412.2	44037.1	28535.5	70109.6	61486.1	61569.1
916.844	TG 16:0-16:1-24:0	Triacyglycerides	C59H112O6	126391	106031	12973.2	106421	84540.6	98166.2	101774	85439.9	85859.1	103656	44936.4	83380.5	61742.5	129492	95272.3	243849	124609	125410	138284	73958.1	92132.7	116708	84585.5	165208	84337.8	77543.6	46902	118563	104002	96182.6
918.859	TG 16:0-16:0-24:0	Triacyglycerides	C59H114O6	68061.2	67421.5	9787.19	94587.6	60393.9	57877	52778.4	48032.2	44394.9	57929.8	27387.2	44062.6	30047.6	57856.2	44026.6	105753	77564.2	58123.5	71777.4	39807.7	49593.1	72250.2	52715.8	78329.6	40652.1	49450.7	33805.4	65037.1	56591.9	55469.9
928.844	TG 16:1-17:1-24:0	Triacyglycerides	C60H112O6	46955.1	39778.9	5572.2	31330	32032.2	36949.4	41226.4	34513.9	33742.2	38941.8	20655.2	29398.1	28326.8	48752.8	39101	81535	48670.8	43882.9	48496.1	29294.1	36562.3	43086.9	33827.5	63633	32253.1	29487.3	19583.4	40572.1	37205.1	32049.2
930.859	TG 16:1-18:0-23:0	Triacyglycerides	C60H114O6	85023.6	73217.5	10847.5	72138.3	59808	71318.9	76898.6	68884.6	62930.3	69368	37277.1	59684.7	48911.1	93296.9	72889.9	156861	97797.2	79699.5	97926.9	47867.3	68386.4	79586.4	64936.5	115695	63320.1	53842.3	33810	81830.1	70454.2	65935.8
932.781	TG 18:3-18:3-22:1	Triacyglycerides	C61H104O6	4106.18	39465.1	302.697	8005.47	17295.4	302.697	302.697	302.697	302.697	302.697	4206.27	7153.33	302.697	22226	302.697	302.697	16449.8	302.697	23197.6	11326.2	302.697	3215.99	302.697	302.697	302.697	4053.01	7210.76	302.697	302.697	5872.8
932.875	TG 15:0-16:0-26:0	Triacyglycerides	C60H116O6	43839.2	41753.8	7172.59	43032.1	36911.4	37003.8	34577.7	33133.8	33641.5	39484.7	20168.3	29825.9	23556.4	40386.9	32244.8	79456.6	51886.6	42160.3	50604.1	32796.9	34112.1	46293.3	34962.1	54003.1	30650.5	33204.2	23895.3	46478.5	37410.4	37852.2
934.796	TG 18:2-18:3-22:1	Triacyglycerides	C61H106O6	15560.3	87975.1	1776.5	14064.9	47173.5	7840.39	6529.57	302.697	302.697	5531.27	7385.31	13735.6	13541.6	46609.8	10348.8	16297.1	37934.9	14541.6	54737.6	20398.4	6455.25	5130.87	302.697	5969.59	7605.19	6598.89	11975	14496.4	9370.2	12055.7
936.811	TG 18:3-20:1-20:1	Triacyglycerides	C61H108O6	24255.1	131944	302.697	24878	76989.2	302.697	8639.28	10521.2	10662.1	10381.3	9112.38	20347.7	16620.6	70596.5	16090.4	25584.4	60145.7	20266	98445.2	30549.2	9211.92	10588.3	11493.1	302.697	302.697	302.697	17517.6	13140.5	9030.2	22334.8
938.828	TG 18:2-20:1-20:1	Triacyglycerides	C61H110O6	302.697	121847	2459.12	22822.1	86674.6	16158.7	16121.1	13578.9	18530.5	20105.7	13707.9	21771	23245.7	302.697	18300.7	28116.4	67351.4	24974.4	302.697	302.697	12376.5	16026.7	18653.9	20452.6	11858.6	9816.61	16984.6	20369.3	15935	302.697
940.843	TG 18:2-20:0-20:1	Triacyglycerides	C61H112O6	30413.1	82593.4	4008.49	24704	63067.3	22919.7	24341.9	22418.5	22258.8	26303.7	15285.2	23452.6	23065.9	50002.8	25450.8	50046.4	42578.7	28528.5	73304.9	29617	22155.2	26028.8	24203	36302.5	18393.4	15456.3	16546.8	27358.3	23958.7	28422.2
942.859	TG 16:1-18:1-24:0	Triacyglycerides	C61H114O6	64523.6	63504.6	6912.45	55666.2	52910.1	52011.5	56910.7	45551.7	52072.8	55854.4	31023.9	49520.7	39034.9	72494.5	50307.9	121686	71936.6	68652.2	89494	43242.8	50745.5	59464.5	48801.8	93336.5	46977.1	43558.1	28592.5	65272.2	62874.4	53294.6
944.875	TG 16:0-18:1-24:0	Triacyglycerides	C61H116O6	78030.3	65898.6	8433.73	68624.5	58553.7	59517.7	60797.3	49762.3	54753.5	60772	30430.3	49848.4	37798.1	80877	61196.5	132259	82359.4	67332.1	85255.2	46267.6	55042	72160.2	58947.8	100496	48987.4	51719.6	29691.2	75269.1	64716.6	64834.1
946.89	TG 16:0-18:0-24:0	Triacyglycerides	C61H118O6	26510.7	26372.5	3973.96	28832.7	25212.4	21876.5	21643.5	22016.1	18517.4	24692.1	10486.1	17181.5	11155.4	20382	17429.6	42395.9	29578.6	25748.4	29064.6	16583.5	19397.8	28239.8	22333.6	28230.4	16593.6	20803.2	13908.4	27678.9	23515.5	21852.8
956.874	TG 16:1-18:1-25:0	Triacyglycerides	C62H116O6	35466.4	26937.7	5267.44	34608.4	25102	28980.6	32643.4	29523.7	26848.4	31073.5	15041.2	26306.5	22933.2	39850.5	31205.2	63186.9	40133.4	32086.5	38043.2	23439.1	29033.4	35805.9	27704	49052.2	26746.2	24025.3	14291.5	33291.8	28085	26698.1
958.89	TG 16:0-18:1-25:0	Triacyglycerides	C62H118O6	43111	34815.7	5145.65	34314.2	27480.5	31855.7	32719.1	31727.4	28859	32486.9	15246.5	27027.3	22338.4	38604.4	32752.7	71578.1	42481.8	36057.5	42736.2	26881.6	29906.4	36547.7	30170.8	53119.6	26436.4	27012.6	16481.8	38667	32000.7	31549.2
960.906	TG 16:0-17:0-26:0	Triacyglycerides	C62H120O6	13514	14287.1	2312.17	15151.7	13683.8	12199.4	9917.3	11383.4	10221.2	14742.5	5908.47	8793.17	6418.76	12871.8	11049.4	21191.2	15502.5	11715.6	16104	7493.49	10488.1	13166.6	12327.1	15132.8	9111.99	9995.46	7143.12	14984.2	10477.6	13070.7
964.84	TG 18:3-20:1-22:1	Triacyglycerides	C63H112O6	6762.61	26827.1	302.697	8154.56	15968.4	7552.06	6233.87	302.697	6441.21	7387.62	4961.53	7081.43	6923.46	17959.3	6899.5	11573.7	15232.2	9003.42	24349.7	8698.02	6156.87	6595.44	302.697	6751.97	5624.85	5110.64	6952.08	8035.45	6141.82	8768.29
966.858	TG 18:2-20:1-22:1	Triacyglycerides	C63H114O6	10511.9	24025.8	302.697	9889.44	15772.5	8768.92	8604.19	7946.99	9528.75	11115.3	7921.44	10180.5	9567.06	16615.3	11169.6	17604.3	15510.5	11554.9	19510.7	12585.3	8075.82	10563.2	9214.34	12643.3	7358.32	6116.67	6770.98	12048.1	9304.22	10705.1
968.874	TG 18:1-18:2-24:0	Triacyglycerides	C63H116O6	18282.7	22868.5	2100.57	14085.3	17054.9	14111.5	16608.4	13681.8	13289.4	15607.2	9200.43	14076.6	12688.9	23392.1	15454.3	31051.6	23913.6	16296.1	27095	14590	14334.6	17526.3	15408.2	22523.4	12465.2	11776.3	8379.6	16059.8	14765	15485.1
970.89	TG 16:1-18:1-26:0	Triacyglycerides	C63H118O6	33645.4	32002.2	3563.29	28836	28243	28429.8	25913.9	24847.3	24250.5	30353	15055.5	25488.8	19452.8	39660.1	29034.6	59544.2	37417.2	31152.3	39343.8	23122.7	28046	31249.7	28176.5	48754.1	24710.5	22807.4	14859.4	34025.3	30134.1	28929.5
972.905	TG 16:0-18:1-26:0	Triacyglycerides	C63H120O6	25497.3	23796.5	3052.41	21522.9	18959.2	19327.8	19871.7	20746.3	17322.7	20570.8	8401.39	16771.8	11532.8	23927.8	18658.9	42777.6	26485.3	22590.1	27584	15772.6	18800.8	24075.3	19598.9	32393.5	15954.4	18972	10801.1	24544.2	22799.2	19986.4
974.913	TG 16:0-18:0-26:0	Triacyglycerides	C63H122O6	10484.1	6659.96	302.697	9561.46	8014.69	6268.06	8626.87	9128.59	9090.06	8306.46	4680.37	8234.33	6270.58	10187.3	9077.32	10517.2	9872.4	7857.26	13144.5	7294.17	7199.77	9326.57	9078.3	12933.6	7526.97	7989.3	302.697	10410.6	9493.26	9277.64
982.889	TG 18:1-18:2-25:0	Triacyglycerides	C64H118O6	9783.87	6684.44	302.697	5919.48	6189.82	6222.68	6336.03	6678.49	6355.89	6690.61	3578.95	6576.29	5329.18	8977.73	6458.3	15312.8	9805.94	8203.2	9783.94	4780.91	6374.41	8585.77	7389.37	11530.2	6431.45	5473.14	3000.39	8098.76	6235.23	6644.17

## Sheet: Normalized to IS
Mass (M)	Name	Compound Class	FORMULA (M)	Ler-R1	Ler-R2	Ler-R3	Ler-R4	Ler-R5	arc3-R1	arc3-R2	arc3-R3	arc3-R4	arc3-R5	arc5-R1	arc5-R2	arc5-R3	arc5-R4	arc5-R5	Col-0-R1	Col-0-R2	Col-0-R3	Col-0-R4	Col-0-R5	kac1/2-R1	kac1/2-R2	kac1/2-R3	kac1/2-R4	kac1/2-R5	chup1-R1	chup1-R2	chup1-R3	chup1-R4	chup1-R5
774.455	Arabidopside A	Arabidopsides	C43H66O12	1.3417	1.14431	1.84828	1.2154	0.715162	2.22634	2.98878	1.72133	1.61092	1.5405	2.26466	3.69248	2.85724	1.73032	2.326	1.86872	1.325	2.87805	2.54886	1.57277	5.73994	5.18405	5.75727	4.89867	5.54334	7.10599	5.07117	7.16631	5.21073	4.21225
802.487	Arabidopside B	Arabidopsides	C45H70O12	0.0108342	0.0554303	0.00691645	0.0288373	0.0168163	0.0583402	0.0668699	0.0024069	0.00137439	0.00201446	0.00327244	0.00238487	0.0820437	0.0540675	0.0840852	0.0376276	0.0245497	0.0272701	0.068962	0.01677	0.1231	0.175063	0.19675	0.185617	0.22406	0.134076	0.175805	0.198403	0.128659	0.00296368
537.512	Cer d18:1h16:0	Ceramides	C34H67NO3	0.471969	0.702332	0.350977	0.470412	0.454541	0.593286	0.476829	0.406156	0.300295	0.383755	0.851423	0.629999	0.685519	0.495856	0.779291	0.367284	0.315974	0.673515	0.742917	0.377722	0.234411	0.426414	0.505848	0.276564	0.364798	0.284528	0.238979	0.469706	0.337959	0.318699
553.507	Cer d16:0h18:1	Ceramides	C34H67NO4	0.501545	0.873544	0.410459	0.668548	0.599426	1.02303	0.934187	0.691497	0.474422	0.701962	1.13392	0.962285	1.03732	0.663812	1.09857	0.834394	0.731602	1.18497	1.66252	1.23824	0.655803	0.986061	1.20794	0.687733	0.804728	0.725261	0.848487	1.08806	0.828149	0.927775
555.523	Cer d16:0h18:0	Ceramides	C34H69NO4	0.388776	0.635867	0.364482	0.497799	0.428054	0.666738	0.58398	0.481077	0.292009	0.426604	1.00548	0.651762	0.774819	0.394291	0.79554	0.440616	0.502403	0.931871	1.03684	0.539155	0.329661	0.438774	0.541135	0.290473	0.340243	0.237913	0.284618	0.400493	0.291882	0.404165
569.501	Cer t18:1-16:0	Ceramides	C34H67NO5	0.464282	0.861067	0.454108	0.717735	0.611152	1.4894	1.43469	1.01218	0.684479	0.942678	1.65942	1.1752	1.30598	0.715568	1.44303	0.995647	0.714598	1.22587	1.57445	1.51894	0.892689	1.25511	1.4626	0.841813	0.968811	0.973048	1.05741	1.42241	1.04167	1.22457
571.517	Cer t18:0h16:0	Ceramides	C34H69NO5	0.404847	0.593797	0.328674	0.580988	0.410876	0.940884	0.985366	0.679751	0.40209	0.664221	1.22787	0.959762	1.11027	0.472506	1.01049	0.277085	0.301633	0.551208	0.597262	0.426627	0.237249	0.362485	0.596179	0.278151	0.319945	0.247624	0.275549	0.464101	0.269563	0.329712
581.538	Cer d18:0h18:1	Ceramides	C36H71NO4	0.0953069	0.243631	0.106994	0.175543	0.112662	0.00359257	0.223645	0.144819	0.0672857	0.169903	0.452781	0.15284	0.182391	0.139503	0.202957	0.0918714	0.0879185	0.155795	0.235258	0.173522	0.0933405	0.128936	0.181308	0.0838641	0.115921	0.074339	0.0852635	0.136579	0.146535	0.123903
609.569	Cer d18:1h20:0	Ceramides	C38H75NO4	0.656838	0.514559	0.807166	0.649277	0.373103	0.931362	0.866081	0.827094	0.337414	0.729725	1.13891	0.921518	1.0595	0.592047	0.75818	0.474863	0.367246	1.07894	0.942065	0.581018	0.504653	0.759733	0.639554	0.608734	0.774608	0.719941	0.584639	0.738663	0.539997	0.494998
625.564	Cer t18:1h20:0	Ceramides	C38H75NO5	0.17943	0.241723	0.146529	0.208703	0.167484	0.459897	0.438704	0.2892	0.194164	0.259825	0.580433	0.366828	0.429763	0.259426	0.445956	0.325162	0.155868	0.374831	0.396966	0.323278	0.202663	0.330427	0.368145	0.269831	0.223204	0.219467	0.203812	0.364874	0.27491	0.348712
651.58	Cer t18:2h22:0	Ceramides	C40H77NO5	0.106475	0.213117	0.141552	0.187402	0.188596	0.483789	0.370889	0.27182	0.16401	0.336033	0.579018	0.333976	0.539422	0.265202	0.411559	0.184523	0.177987	0.330012	0.346022	0.384867	0.185037	0.257141	0.305353	0.147603	0.215664	0.207051	0.217449	0.310935	0.221626	0.308137
651.652	Cer d18:0h24:0	Ceramides	C42H85NO3	0.179506	0.252603	0.137808	0.219629	0.176367	0.336347	0.212802	0.24868	0.160101	0.171343	0.336957	0.255832	0.33397	0.184781	0.310869	0.241225	0.164953	0.272051	0.286607	0.177152	0.17568	0.315341	0.228179	0.200946	0.153539	0.196918	0.149513	0.236803	0.203944	0.236253
653.595	Cer t18:1h22:0	Ceramides	C40H79NO5	2.61666	3.65707	2.38033	3.04798	2.4483	6.42632	6.10983	4.09014	2.61612	4.02303	8.53445	5.35135	6.52828	3.34743	5.88957	3.25693	2.40893	5.17421	5.1167	4.51128	3.98151	5.28714	5.66437	3.22921	3.63969	3.5838	3.73253	4.83607	3.81798	4.24082
655.611	Cer t18:0h22:0	Ceramides	C40H81NO5	0.518568	0.985175	0.350535	0.649367	0.69188	1.2975	1.17016	1.02844	0.655499	0.920736	2.21812	1.29735	1.6441	1.05211	1.69833	0.542744	0.382297	0.880873	1.03673	0.720215	0.57188	0.573462	0.739743	0.401661	0.500893	0.284581	0.367333	0.522579	0.400214	0.430108
663.616	Cer d18:2h24:0	Ceramides	C42H81NO4	3.67688	5.2708	4.18642	4.70341	3.61407	5.70015	6.04846	4.38316	2.66756	4.32178	8.42147	5.91017	6.47943	4.2516	6.31314	3.46005	3.06383	4.37941	5.12195	4.56294	3.70416	4.36944	4.50053	3.26287	3.67093	3.87831	3.69136	5.14009	4.29302	4.59295
665.595	Cer t18:2h23:0	Ceramides	C41H79NO5	0.735978	0.789436	0.959541	0.734762	0.553711	1.68038	1.57277	1.17122	0.658818	0.919566	1.65363	1.4718	1.98615	0.967372	1.28118	0.807422	0.7375	1.25549	1.25612	1.17451	1.01006	1.0799	1.29778	0.927928	1.06393	1.19903	1.14738	1.43102	1.04559	1.10919
665.632	Cer d18:1h24:0	Ceramides	C42H83NO4	3.41206	6.12034	2.80553	4.56461	4.17352	7.40155	6.00843	5.11645	3.20066	4.60796	9.14697	5.71248	6.42453	4.21977	7.33023	5.79854	3.54706	5.41696	6.76387	6.84134	4.02906	5.85828	7.19351	4.18063	4.42895	3.89687	4.77611	6.47709	5.01349	5.83436
667.611	Cer t18:1h23:0	Ceramides	C41H81NO5	1.00083	1.88189	0.629198	1.23966	1.08876	2.33496	2.36745	1.78399	1.34568	1.71045	4.4344	2.48513	3.10013	1.8823	3.15773	1.62312	1.05341	2.02057	2.39856	2.3046	1.77928	1.84632	2.41118	1.46504	1.53271	1.20698	1.30666	1.97198	1.4549	1.61336
669.626	Cer t18:0h23:0	Ceramides	C41H83NO5	0.152661	0.293781	0.00691645	0.166442	0.331117	0.46793	0.426538	0.303433	0.193638	0.223944	0.554888	0.273186	0.415874	0.182149	0.480238	0.273113	0.138881	0.391996	0.373459	0.262352	0.229166	0.277854	0.24057	0.210978	0.00227901	0.17815	0.252517	0.336054	0.271184	0.270257
675.58	Cer t18:1h24:3	Ceramides	C42H77NO5	0.0407478	0.0593982	0.00691645	0.0568151	0.0486115	0.140742	0.0969448	0.0828911	0.054611	0.0735916	0.189256	0.0722166	0.0963576	0.0336773	0.0777434	0.0890438	0.065231	0.102368	0.142311	0.171589	0.0601177	0.10172	0.131231	0.0828841	0.0800501	0.0941935	0.11604	0.180454	0.12077	0.137973
677.631	Cer d18:2h25:0	Ceramides	C43H83NO4	0.303423	0.613367	0.348997	0.514108	0.410359	0.867937	0.791394	0.608328	0.31084	0.534918	1.21612	0.839622	0.988947	0.522499	0.899209	0.514319	0.504024	0.658415	0.884159	0.695914	0.50342	0.598448	0.61648	0.457548	0.53691	0.458999	0.542622	0.616678	0.529605	0.534601
679.611	Cer t18.2h24.0	Ceramides	C42H81NO5	8.21261	12.751	7.19973	11.0432	8.78289	22.8402	21.3935	16.4498	9.23374	13.6328	25.8034	17.3361	20.1148	10.6451	19.8239	11.024	7.71132	12.6334	20.4429	18.7892	11.9626	15.6879	18.3088	10.0031	12.0661	11.3525	12.1755	17.0156	13.3401	15.9405
681.627	Cer t18:1h24:0	Ceramides	C42H83NO5	4.02385	6.76997	3.15731	5.50026	4.76167	10.7888	9.80212	7.58503	5.05531	6.69416	12.8434	8.26187	10.3416	5.59532	10.207	7.02869	4.38215	8.06169	9.70962	9.50758	6.52164	8.98123	11.718	6.10289	6.69248	6.07459	6.77361	9.59704	7.28813	7.9111
683.641	Cer t18:0h24:0	Ceramides	C42H85NO5	0.727186	1.5941	0.6857	1.22265	1.6645	2.16637	1.96431	1.61775	1.11862	1.49369	3.16452	1.87739	2.22132	1.16891	2.43321	0.960581	0.702088	1.53147	1.96046	1.29553	0.961811	1.22984	1.68934	0.866861	0.873923	0.712896	1.02758	1.44314	1.00394	1.05855
691.647	Cer d18:2h26:0	Ceramides	C44H85NO4	1.20119	2.53256	0.91112	1.57294	1.38322	2.6906	2.54331	1.97072	1.20262	1.98921	2.7842	2.00309	2.36351	1.49923	2.46657	2.21983	1.24091	2.19553	2.75964	2.51655	1.51255	2.28608	2.55841	1.55004	2.21594	1.71687	1.97974	2.78244	1.86258	2.24691
693.627	Cer t18:1h25:1	Ceramides	C43H83NO5	1.74743	2.24471	2.09536	1.79922	1.48731	3.78248	4.30019	2.81142	1.77888	2.60176	4.34385	3.20623	4.05098	1.9261	3.25461	1.6904	1.31282	2.50831	2.9274	2.64697	2.07273	3.2478	3.0088	1.97481	2.01338	2.20948	2.12382	2.831	2.25336	2.47185
693.664	Cer d18:1h26:0	Ceramides	C44H87NO4	1.33908	2.37999	1.42621	2.12735	2.03931	3.25647	3.07877	2.57493	1.81394	2.15142	3.59808	2.43061	2.46478	1.53046	3.11696	2.85437	1.85916	2.85602	3.78383	3.04955	2.07171	2.62433	4.67353	2.35053	2.02206	2.1471	2.9698	3.89463	2.97961	2.77419
695.642	Cer t18:1h25:0	Ceramides	C43H85NO5	0.310932	0.634622	0.264008	0.456833	0.420024	0.980756	0.850545	0.71118	0.503664	0.587052	1.43581	0.745557	0.868745	0.549643	0.991518	0.614873	0.423098	0.569469	0.896038	0.758933	0.521092	0.7214	0.947729	0.501887	0.556593	0.405588	0.545658	0.817702	0.640243	0.653342
695.679	Cer d18:0h26:0	Ceramides	C44H89NO4	2.64885	4.56986	2.40444	3.58617	3.94187	4.97657	4.40767	4.16492	3.03923	3.34958	6.52526	4.74992	4.44281	2.75817	5.69623	2.80833	2.00276	3.46786	2.96912	2.76877	1.86289	2.6001	3.83998	2.06649	1.68168	1.80119	2.30686	2.92256	2.42568	2.37875
697.657	Cer t18:0h25:0	Ceramides	C43H87NO5	0.115862	0.232142	0.103128	0.209543	0.364603	0.283475	0.276672	0.244098	0.184992	0.249766	0.31804	0.276586	0.356476	0.143778	0.347953	0.191531	0.171068	0.334092	0.392849	0.163023	0.19114	0.281005	0.251618	0.186679	0.159813	0.171702	0.251417	0.279428	0.288909	0.191943
707.642	Cer t18:1h26:1	Ceramides	C44H85NO5	1.97449	4.22424	1.85977	3.04702	2.75455	6.67061	6.634	5.29996	3.28584	5.15366	8.53321	5.02689	6.1093	3.54196	6.69171	3.8466	2.64342	4.58931	6.4141	6.36746	3.46574	4.61912	6.36934	3.60846	3.92388	3.50522	4.06731	5.81593	4.34712	4.58432
709.659	Cer t18:1h26:0	Glycosylceramides	C44H87NO5	1.56071	2.78171	1.25841	2.51914	2.36516	5.3163	5.00054	4.15135	2.81932	3.38743	6.42341	4.08626	4.27517	2.29213	4.76272	3.09209	2.14178	3.41117	4.12065	3.83973	2.70648	3.68675	5.07558	2.61675	2.53749	2.37026	3.08155	4.13654	3.27892	3.15663
711.674	Cer t18:0h26:0	Ceramides	C44H89NO5	0.479471	0.890404	0.486589	0.858928	1.04414	1.33539	1.40478	1.19565	0.905806	0.951928	2.39756	1.54968	1.49777	0.773489	1.98098	0.550136	0.384466	0.60596	0.776609	0.607859	0.507829	0.55549	0.814883	0.475933	0.416876	0.389062	0.446535	0.679837	0.558918	0.552752
646.568	CE 18:3	Cholestrol ester	C45H74O2	0.0798773	0.120849	0.0704489	0.108238	0.0994921	0.140473	0.110773	0.0679048	0.0441571	0.0870772	0.239694	0.150107	0.178292	0.11216	0.202306	0.122555	0.0981709	0.140709	0.17294	0.12804	0.140952	0.163697	0.166432	0.119474	0.120277	0.120719	0.081969	0.14498	0.0925899	0.121617
648.584	CE 18:2	Cholestrol ester	C45H76O2	0.155848	0.134841	0.0563741	0.0948964	0.081966	0.194819	0.156338	0.114622	0.0826217	0.0991124	0.168287	0.157435	0.144771	0.114678	0.16867	0.223339	0.121685	0.200071	0.168127	0.123878	0.11	0.195119	0.163854	0.153888	0.113859	0.155139	0.0693784	0.148176	0.150347	0.16068
650.599	CE 18:1	Cholestrol ester	C45H78O2	0.199413	0.114554	0.0790462	0.0949017	0.0638222	0.226103	0.219352	0.158959	0.08445	0.10169	0.124763	0.134402	0.155529	0.134994	0.164398	0.216236	0.116191	0.180519	0.152259	0.105448	0.137635	0.215936	0.13849	0.193968	0.129463	0.17706	0.0719732	0.204103	0.144587	0.207808
536.444	DG 14:1-16:1	Diacylglycerol	C33H60O5	0.09699	0.00189584	0.00691645	0.00166127	0.00122103	0.00359257	0.111185	0.0693465	0.00137439	0.00201446	0.00327244	0.00238487	0.0031809	0.00159555	0.00247263	0.120807	0.0557561	0.0652536	0.0838003	0.00265076	0.0571832	0.0033136	0.0025331	0.0947225	0.054204	0.00324167	0.00239045	0.0797959	0.0639495	0.00296368
538.459	DG 14:0-16:1	Diacylglycerol	C33H62O5	0.136471	0.0833863	0.0510054	0.098022	0.0310155	0.00359257	0.286955	0.130487	0.0721622	0.105638	0.113498	0.0638335	0.157909	0.108222	0.169254	0.194124	0.120785	0.190504	0.201636	0.119462	0.1312	0.162301	0.1193	0.177286	0.116346	0.085973	0.066308	0.163487	0.138446	0.140181
540.475	DG 14:0-16:0	Diacylglycerol	C33H64O5	0.151343	0.135299	0.100192	0.107687	0.0574008	0.229493	0.289926	0.171925	0.138008	0.133133	0.174168	0.160164	0.200281	0.15729	0.225422	0.24382	0.127303	0.226035	0.316731	0.192709	0.14135	0.242724	0.181868	0.218267	0.150602	0.141072	0.090581	0.23134	0.182759	0.227948
552.475	DG 15:0-16:1	Diacylglycerol	C34H64O5	0.174423	0.00189584	0.0518782	0.0843434	0.00122103	0.00359257	0.242862	0.123943	0.0866945	0.0912778	0.00327244	0.126248	0.0031809	0.113111	0.00247263	0.220313	0.0904962	0.20927	0.204538	0.00265076	0.161682	0.252604	0.0025331	0.18867	0.148134	0.00324167	0.00239045	0.193472	0.163451	0.00296368
554.49	DG 15:0-16:0	Diacylglycerol	C34H66O5	0.129976	0.11561	0.00691645	0.0988314	0.0543525	0.187177	0.239463	0.146764	0.0713243	0.11121	0.13271	0.112794	0.170615	0.113828	0.149188	0.17193	0.10879	0.137787	0.196269	0.137624	0.0898315	0.179241	0.108625	0.158342	0.106801	0.0980418	0.0802884	0.194853	0.170942	0.142446
562.46	DG 16:0-16:3	Diacylglycerol	C35H62O5	0.0708008	0.138471	0.00691645	0.100496	0.0756226	0.225271	0.191304	0.153921	0.110843	0.100903	0.198814	0.207549	0.182519	0.133836	0.258096	0.18603	0.181743	0.247253	0.351201	0.262129	0.123034	0.202476	0.204419	0.164734	0.165275	0.300733	0.273544	0.30451	0.208756	0.306361
564.475	DG 16:1-16:1	Diacylglycerol	C35H64O5	0.182086	0.0953876	0.077441	0.129407	0.057333	0.218025	0.310302	0.155828	0.0722031	0.108811	0.196612	0.129425	0.220835	0.109696	0.270593	0.24908	0.138346	0.190622	0.310111	0.170408	0.156582	0.201516	0.171836	0.213238	0.128195	0.161515	0.0584131	0.238575	0.191805	0.20299
566.491	DG 16:0-16:1	Diacylglycerol	C35H66O5	0.511782	0.299148	0.201199	0.304121	0.176738	0.593553	0.799048	0.492875	0.304984	0.338728	0.368965	0.446126	0.609737	0.40113	0.630893	0.791716	0.358114	0.664309	0.705247	0.464564	0.486262	0.754731	0.456854	0.685744	0.372397	0.330496	0.271244	0.654601	0.592869	0.590505
568.506	DG 16:0-16:0	Diacylglycerol	C35H68O5	0.754799	0.616427	0.4782	0.49126	0.444433	0.95524	1.25579	0.644951	0.800843	0.571129	1.40441	0.733507	1.19479	0.63275	0.904178	0.980716	0.572094	0.830236	1.83101	1.12121	0.732935	0.976719	1.22044	0.80273	0.677458	0.714736	0.524705	1.37798	1.24199	1.48799
582.521	DG 16:0-17:0	Diacylglycerol	C36H70O5	0.122053	0.00189584	0.0913865	0.00166127	0.00122103	0.133107	0.292674	0.101323	0.0881298	0.00201446	0.00327244	0.00238487	0.0031809	0.00159555	0.00247263	0.208752	0.00160018	0.0029698	0.00294945	0.00265076	0.00278873	0.157776	0.0025331	0.140419	0.00227901	0.0981919	0.00239045	0.200104	0.168003	0.13217
584.444	DG 16:3-18:3	Diacylglycerol	C37H60O5	0.178486	0.248259	0.309559	0.28522	0.281536	0.530094	0.389897	0.257247	0.256395	0.250185	0.557514	0.329249	0.441712	0.235173	0.519066	0.278071	0.284211	0.302499	0.650955	0.437757	0.174722	0.200629	0.260748	0.180441	0.150368	0.238855	0.306263	0.394408	0.419345	0.774631
586.459	DG 16:3-18:2	Diacylglycerol	C37H62O5	0.0400901	0.084581	0.0417863	0.0591952	0.083355	0.155901	0.13426	0.101533	0.0768702	0.0807759	0.201135	0.115328	0.206423	0.089057	0.245009	0.153233	0.101115	0.155196	0.295596	0.209953	0.113341	0.13508	0.156885	0.0925305	0.118426	0.118578	0.156065	0.220866	0.155874	0.247552
588.475	DG 16:1-18:3	Diacylglycerol	C37H64O5	0.180394	0.327378	0.204463	0.244703	0.245986	0.521998	0.475636	0.290815	0.241052	0.30386	0.636103	0.528523	0.659018	0.407701	0.963619	0.448722	0.392062	0.590513	0.912451	0.749734	0.315016	0.53011	0.811675	0.405977	0.470842	0.436273	0.672687	0.670079	0.495759	0.690419
590.49	DG 16:1-18:2	Diacylglycerol	C37H66O5	0.166786	0.107621	0.00691645	0.120113	0.0927963	0.170231	0.175827	0.147172	0.0670304	0.103976	0.302608	0.143706	0.324274	0.0870615	0.144699	0.195656	0.164865	0.300297	0.453859	0.212965	0.136053	0.174175	0.237403	0.184808	0.205069	0.23505	0.170514	0.450745	0.323501	0.312933
590.49	DG 16:0-18:3	Diacylglycerol	C37H66O5	4.37679	6.75139	4.88038	6.6296	5.58715	13.3251	13.0087	9.34989	6.55601	8.26677	15.404	11.3373	13.4331	7.77776	15.5442	11.2769	9.58798	14.5208	22.7003	17.1928	8.77672	12.8276	15.5497	10.479	10.5651	14.6874	13.2419	19.0194	13.1625	20.0657
592.506	DG 16:1-18:1	Diacylglycerol	C37H68O5	5.27524	7.7593	5.50797	7.3068	5.92001	14.3559	14.38	10.2653	6.75058	8.5465	16.771	13.243	14.7139	8.59086	17.1979	11.7472	9.55401	14.522	20.7423	16.3011	8.42766	12.1399	14.4959	9.69946	10.2211	13.382	13.3387	20.2045	14.7658	17.3172
592.506	DG 16:0-18:2	Diacylglycerol	C37H68O5	3.75845	3.6175	6.47205	3.8295	2.66167	7.79751	8.41879	5.9815	3.75029	5.1782	7.20271	5.34413	5.91308	3.18533	5.80937	4.39696	3.32727	5.73137	5.87701	4.67469	4.17274	5.12635	5.01075	4.23149	4.70458	7.21883	5.44019	7.93906	6.50338	6.09721
594.522	DG 16:0-18:1	Diacylglycerol	C37H70O5	1.06161	1.0225	0.804398	0.940486	0.725205	1.50135	1.70181	1.27736	1.03446	1.48338	1.42433	1.39133	1.75382	0.882638	1.69868	1.78851	1.201	1.86988	2.99863	2.00301	1.26295	1.86952	2.61891	1.61571	1.08087	1.41468	1.21514	2.74814	2.54727	2.71888
596.537	DG 16:0-18:0	Diacylglycerol	C37H72O5	1.18407	1.21275	0.525553	0.877392	0.662903	2.3049	1.65986	1.09971	0.81098	1.06986	1.67354	1.19542	1.26389	0.714182	1.14312	1.39791	1.36501	2.07082	2.25986	1.66362	1.56194	1.91935	1.64415	1.38732	1.87655	1.89431	1.77675	1.86654	1.48	1.74054
604.506	DG 17:0-18:3	Diacylglycerol	C38H68O5	0.0557951	0.0714748	0.0510136	0.063053	0.0420993	0.118668	0.12311	0.0868725	0.0571718	0.0736722	0.138305	0.131384	0.123579	0.0605253	0.140208	0.113495	0.099627	0.145135	0.227352	0.164807	0.0612772	0.104701	0.148768	0.106322	0.0924943	0.104697	0.107945	0.182517	0.133697	0.187641
612.475	DG 18:3-18:3	Diacylglycerol	C39H64O5	2.25804	2.39667	3.28871	2.63522	2.00867	6.28151	4.93457	3.98903	2.57099	3.16648	5.84567	4.05473	5.35248	2.46752	4.8533	3.52412	3.20028	5.0051	7.80033	4.84204	3.43473	3.6077	3.94644	3.06764	3.45682	4.60121	4.38969	5.72997	4.14149	5.70687
614.491	DG 18:2-18:3	Diacylglycerol	C39H66O5	1.0268	1.60753	1.05786	1.68016	1.38126	3.04552	2.82423	2.17511	1.66537	1.9573	4.01224	2.67266	3.10821	1.90112	4.14048	2.52986	2.01842	2.75835	4.49567	3.49498	1.57972	2.04047	3.03267	1.80804	1.93809	2.62945	3.02116	3.8759	2.71145	3.38503
616.506	DG 18:2-18:2	Diacylglycerol	C39H68O5	1.38387	1.35413	3.05046	1.30854	1.14105	2.43692	2.71671	1.98456	1.15216	1.63452	2.33705	2.20339	2.91134	1.43987	2.63164	1.49067	1.18256	2.02119	3.0377	1.95034	1.64989	1.64479	2.28177	1.15886	1.53069	2.05739	1.57658	2.38191	1.52851	2.39819
618.522	DG 18:1-18:2	Diacylglycerol	C39H70O5	0.568582	0.804194	0.616475	0.717329	0.624884	1.10487	1.12205	0.828048	0.673974	0.766466	1.37545	1.0341	1.19338	0.747257	1.41922	0.940661	0.770506	1.10634	1.86666	1.46304	0.723462	0.960168	1.7998	0.841226	0.772426	0.867322	0.956404	1.56034	1.11831	1.28516
620.537	DG 18:1-18:1	Diacylglycerol	C39H72O5	0.596022	0.400773	0.505412	0.317219	0.364618	0.714529	1.09251	0.878246	0.349595	0.896256	0.67672	0.488333	0.932833	0.234096	0.608619	0.800151	0.311342	0.53011	1.58109	1.09923	0.396444	0.528222	1.17033	0.444004	0.576048	0.583279	0.386346	1.84452	1.30539	1.73597
622.553	DG 18:0-18:1	Diacylglycerol	C39H74O5	0.229167	0.202606	0.141206	0.155044	0.118031	0.341158	0.313996	0.238663	0.202822	0.400438	0.294629	0.279855	0.27669	0.203654	0.356867	0.330122	0.214164	0.297534	0.642803	0.509328	0.214427	0.361519	0.435804	0.266652	0.200186	0.248964	0.209191	0.625712	0.501292	0.596318
624.569	DG 18:0-18:0	Diacylglycerol	C39H76O5	0.760994	0.744116	0.258995	0.538482	0.208052	1.77047	0.979395	0.62713	0.212962	0.57165	0.414669	0.618434	0.364361	0.210953	0.310654	0.883157	0.996102	1.75276	0.766677	0.517626	1.11247	1.13217	0.435786	0.868636	1.29409	1.1364	1.05014	0.581574	0.405493	0.461428
652.599	DG 14:0-24:0	Diacylglycerol	C41H80O5	0.129408	0.125821	0.0999849	0.0945138	0.0538958	0.251373	0.174561	0.123431	0.0705145	0.124721	0.123868	0.121739	0.148843	0.0806797	0.152833	0.205123	0.168774	0.289597	0.202581	0.158899	0.15599	0.203386	0.130417	0.175264	0.212246	0.158425	0.144986	0.157472	0.131118	0.156014
668.54	DG 16:0-24:6	Diacylglycerol	C43H72O5	0.146193	0.194269	0.00691645	0.117202	0.245536	0.217811	0.0675999	0.0505984	0.277043	0.0980617	0.820162	0.144848	0.747741	0.445155	0.688968	0.277798	0.172836	0.107633	1.11434	0.966945	0.21238	0.214792	0.791389	0.186579	0.234564	0.274072	0.147537	0.862806	0.844761	1.17665
680.631	DG 16:0-24:0	Diacylglycerol	C43H84O5	0.131727	0.133387	0.148254	0.131214	0.0700364	0.229668	0.200504	0.166222	0.101215	0.122659	0.184441	0.143193	0.131661	0.0840934	0.15504	0.205447	0.130547	0.227901	0.199361	0.147562	0.14942	0.206464	0.146589	0.172322	0.148571	0.183413	0.134255	0.215816	0.176496	0.170265
694.646	DG 16:0-25:0	Diacylglycerol	C44H86O5	0.0723632	0.0761489	0.0859371	0.0719221	0.041193	0.123755	0.128411	0.0885608	0.0598512	0.088486	0.105496	0.0873784	0.12215	0.0688132	0.106185	0.146019	0.0734156	0.117775	0.130302	0.0966153	0.0882141	0.114894	0.0824878	0.113139	0.0988293	0.0861845	0.0587764	0.136413	0.121467	0.120126
704.631	DG 18:2-24:0	Diacylglycerol	C45H84O5	0.0618022	0.096646	0.00691645	0.0809202	0.0816358	0.171603	0.1442	0.109192	0.0755987	0.116432	0.185003	0.137542	0.184162	0.0890704	0.202002	0.1764	0.153015	0.229133	0.347703	0.242496	0.138401	0.184702	0.267858	0.146494	0.147397	0.143931	0.172337	0.202475	0.181874	0.217398
724.602	DG 18:0-26:6	Diacylglycerol	C47H80O5	0.398234	0.393905	0.00691645	0.221105	0.307257	0.694503	0.191374	0.122579	0.42826	0.280722	1.29666	0.217886	1.09801	0.562018	0.875079	0.489517	0.422088	0.467434	1.3726	1.23569	0.544628	0.527266	0.960447	0.426771	0.617285	0.54816	0.4634	1.20362	1.22303	1.35539
699.564	Glc-O-t18:1h16:0	Glycosylceramides	C40H77NO8	0.143104	0.246781	0.160185	0.202573	0.195001	0.338621	0.306614	0.205669	0.150149	0.191537	0.440787	0.289288	0.271562	0.271485	0.352774	0.245811	0.174111	0.348348	0.441019	0.332715	0.206748	0.25906	0.351228	0.201589	0.194901	0.266775	0.237513	0.338545	0.246748	0.276504
715.56	Glc d18:1h16:0	Glycosylceramides	C40H77NO9	0.769258	1.0328	1.10541	0.868828	0.660904	1.59454	1.4874	1.07762	0.704365	0.995582	1.67659	1.2875	1.4252	0.76223	1.4293	1.05375	0.834428	1.52887	1.63969	1.3736	1.32512	1.51796	1.49806	1.09524	1.14732	1.49101	1.21533	1.47691	1.26965	1.48022
731.554	Glc t18:1h16:0	Glycosylceramides	C40H77NO10	1.04643	1.41866	0.882612	1.20179	0.945134	2.43849	2.50716	1.72653	1.21999	1.70144	2.36928	1.86398	1.93958	1.08471	2.12243	2.89467	2.03066	3.17693	4.48134	3.60232	2.19697	2.83845	3.45891	1.99481	2.38538	3.13581	3.17654	3.85532	2.73718	3.53711
787.616	Glc t18:1h20:0	Glycosylceramides	C44H85NO10	0.236102	0.382672	0.283418	0.320214	0.244595	0.73568	0.555191	0.407026	0.266328	0.444077	1.10384	0.491419	0.578891	0.36718	0.583863	0.557425	0.387201	0.681653	0.824363	0.654875	0.414941	0.600292	0.609228	0.390838	0.429952	0.494593	0.514222	0.701962	0.48335	0.676501
799.653	Glc d18:1h22:0	Glycosylceramides	C46H89NO9	0.0517949	0.102612	0.00691645	0.0962019	0.0893236	0.043062	0.0575145	0.0456387	0.0281075	0.0456404	0.10317	0.160443	0.197937	0.127547	0.222606	0.14296	0.103054	0.170826	0.211788	0.0493858	0.111439	0.146622	0.217058	0.110715	0.13516	0.1839	0.1324	0.186959	0.130282	0.170427
815.648	Glc t18:1h22:0	Glycosylceramides	C46H89NO10	1.47799	2.12635	1.65879	1.85036	1.56115	3.8509	3.51182	2.42803	1.49587	2.1847	5.01837	3.20784	3.73261	2.16531	3.81263	3.2362	2.44999	4.38313	5.13235	3.97944	2.93024	3.50703	4.22839	2.63058	2.81791	3.50867	3.54324	4.02721	3.34863	3.96061
825.668	Glc d18:2h24:0	Glycosylceramides	C48H91NO9	0.450139	0.585221	0.471784	0.550343	0.425984	1.07685	0.878743	0.617451	0.375902	0.559298	1.15998	0.763918	0.909702	0.501383	0.805353	0.625046	0.444066	0.883001	0.870565	0.800848	0.608013	0.769611	0.870032	0.508867	0.580244	0.820161	0.712487	0.762786	0.705836	0.903473
839.648	Glc t18:3h24:0	Glycosylceramides	C48H89NO10	0.114619	0.147078	0.0940615	0.146908	0.0996546	0.317224	0.275395	0.24046	0.138529	0.176897	0.45293	0.208747	0.255548	0.157865	0.298236	0.295112	0.196983	0.363822	0.363606	0.361931	0.207377	0.332394	0.373805	0.208084	0.24741	0.299461	0.324291	0.398359	0.315478	0.358142
841.663	Glc t18:2h24:0	Glycosylceramides	C48H91NO10	5.25335	8.27738	4.67831	8.25844	6.12168	14.9172	14.2515	10.1384	6.20389	8.57322	15.5013	10.6015	11.9276	7.06587	12.4687	10.5651	8.53638	13.515	19.6117	15.6654	9.4281	12.0325	15.6259	9.63993	10.1383	13.0261	12.2507	16.6592	12.4121	14.4049
843.679	Glc t18:1h24:0	Glycosylceramides	C48H93NO10	7.91511	10.9453	8.50235	8.85084	7.1842	14.3554	16.4856	12.2989	7.53419	10.7912	17.0006	11.9337	12.6314	7.45995	12.7513	15.5627	11.9396	19.8817	24.4776	17.8345	15.5733	20.305	20.8005	12.7075	15.8616	17.9714	17.4622	22.0818	18.7773	16.8836
853.7	Glc d18:2h26:0	Glycosylceramides	C50H95NO9	0.0549736	0.0739973	0.00691645	0.052858	0.0466566	0.00359257	0.090448	0.0024069	0.00137439	0.0476952	0.00327244	0.0822859	0.0884655	0.037201	0.0947503	0.0570232	0.0593766	0.101342	0.116821	0.118647	0.0755674	0.0033136	0.0830443	0.00216173	0.074325	0.0879166	0.0686203	0.107177	0.0790877	0.0777463
857.694	Glc t18:1h25:0	Glycosylceramides	C49H95NO10	0.116572	0.181652	0.0910193	0.15191	0.138951	0.389473	0.364348	0.302253	0.163076	0.284959	0.431922	0.26753	0.277322	0.123527	0.259183	0.280516	0.218128	0.415255	0.434244	0.340462	0.27996	0.317515	0.386688	0.267726	0.212017	0.314906	0.289287	0.31309	0.25456	0.306432
869.694	Glc t18:2h26:0	Glycosylceramides	C50H95NO10	0.917101	1.11085	0.931141	1.08993	0.81339	2.54799	2.36484	1.71593	1.09618	1.59259	2.02195	1.75785	1.74346	0.89553	1.65985	1.62079	1.24341	2.12811	2.89854	2.0861	1.71065	2.38608	2.33422	1.37046	1.46462	1.97235	2.00681	2.30303	1.95934	2.37823
871.71	Glc t18:1h26:0	Glycosylceramides	C50H97NO10	1.73887	3.28038	1.0621	1.90911	1.91856	3.8066	3.96652	2.94675	2.04884	2.76805	4.23705	2.67748	3.02871	2.01305	3.42725	5.64194	2.84245	5.56613	6.13504	4.60626	3.12273	5.26573	5.02058	3.2443	4.77863	4.1441	4.43835	5.27589	3.99092	4.61354
495.332	LPC 16:0	Lysophosphocholine	C24H50NO7P	0.121636	0.103176	0.112018	0.0568125	0.0385789	0.0744791	0.120302	0.10514	0.0986226	0.0618932	0.00327244	0.0777651	0.0031809	0.0357018	0.00247263	0.151421	0.0704559	0.0029698	0.221815	0.00265076	0.00278873	0.0033136	0.0025331	0.00216173	0.00227901	0.00324167	0.147858	0.00291651	0.203885	0.218423
517.317	LPC 18:3	Lysophosphocholine	C26H48NO7P	0.109939	0.101352	0.125367	0.0997206	0.0531176	0.175227	0.170106	0.154538	0.16196	0.127481	0.165799	0.147749	0.175049	0.0921155	0.160911	0.139455	0.0818168	0.107101	0.216295	0.173724	0.112854	0.104592	0.128451	0.0893307	0.0942238	0.092581	0.346035	0.354296	0.127641	0.105475
519.332	LPC 18:2	Lysophosphocholine	C26H50NO7P	0.154562	0.146284	0.209964	0.131522	0.0737383	0.183091	0.234074	0.186265	0.205643	0.171897	0.227257	0.202248	0.208266	0.104198	0.212917	0.230408	0.107796	0.140022	0.274969	0.25399	0.187628	0.212654	0.222702	0.161918	0.14899	0.204422	0.46423	0.59477	0.306315	0.194557
521.348	LPC 18:1	Lysophosphocholine	C26H52NO7P	0.0535626	0.0440903	0.0507234	0.0446767	0.0304552	0.00359257	0.00331856	0.0458467	0.0332746	0.0260968	0.00327244	0.0389028	0.0031809	0.0213268	0.00247263	0.0855948	0.0477653	0.0029698	0.115142	0.00265076	0.063274	0.0827291	0.102521	0.0683278	0.057029	0.00324167	0.167792	0.198269	0.103341	0.00296368
720.493	PG 16:0-16:1	Phosphatidylglycerol	C38H73O10P	0.0373038	0.00189584	0.0730425	0.0778164	0.106154	0.00359257	0.00331856	0.0780745	0.109584	0.0600917	0.00327244	0.00238487	0.0031809	0.0422201	0.00247263	0.132523	0.0687062	0.0029698	0.00294945	0.00265076	0.00278873	0.0893243	0.0025331	0.0838698	0.0756933	0.10575	0.127415	0.151297	0.128875	0.0768305
722.51	PG 16:0-16:0	Phosphatidylglycerol	C38H75O10P	0.0806691	0.0884209	0.0729287	0.0767805	0.0884528	0.100383	0.00331856	0.0724698	0.105706	0.0709575	0.0736637	0.0637956	0.0428058	0.0656784	0.0514827	0.131375	0.0803919	0.0662634	0.09547	0.0610038	0.0657676	0.0033136	0.0631859	0.0561634	0.0747512	0.0842496	0.0862896	0.09028	0.0895857	0.106612
742.478	PG 16:1-18:3	Phosphatidylglycerol	C40H71O10P	1.50651	1.76653	2.08797	2.12051	2.55185	2.01068	2.74322	2.48124	5.86722	2.22526	2.39114	2.29471	1.00464	1.19402	2.0054	4.58128	1.99697	1.10244	2.3834	2.31095	1.53361	2.77915	1.78132	2.30613	2.287	2.856	4.07085	3.88445	3.21919	3.87657
744.493	PG 16:1-18:2	Phosphatidylglycerol	C40H73O10P	0.163658	0.199861	0.281941	0.272402	0.282855	0.20898	0.274341	0.2312	0.508312	0.241049	0.270349	0.288957	0.134712	0.203074	0.226935	0.773917	0.333364	0.20319	0.334852	0.338939	0.231478	0.388856	0.272194	0.345651	0.411057	0.526266	0.675496	0.615556	0.573262	0.544699
744.494	PG 16:0-18:3	Phosphatidylglycerol	C40H73O10P	0.621108	0.568123	0.893948	0.837559	0.895355	0.906486	1.04944	0.98321	2.58284	0.898339	1.32531	1.19433	0.490984	0.697718	0.864251	1.47583	0.758216	0.369393	0.912686	0.706926	0.451645	0.810918	0.571041	0.662744	0.71427	0.752986	0.891533	0.870779	0.833659	0.978884
746.51	PG 16:0-18:2	Phosphatidylglycerol	C40H75O10P	0.124768	0.117461	0.212804	0.200912	0.229152	0.121513	0.182467	0.187871	0.384926	0.183894	0.245902	0.244855	0.103304	0.182882	0.141071	0.441779	0.23841	0.113676	0.194178	0.155563	0.127231	0.222045	0.128438	0.210845	0.240389	0.291033	0.358676	0.320323	0.315796	0.272816
748.525	PG 16:0-18:1	Phosphatidylglycerol	C40H77O10P	0.160087	0.150823	0.273923	0.289072	0.330828	0.182881	0.252096	0.26569	0.535112	0.286524	0.297256	0.376902	0.19961	0.367494	0.255742	0.665537	0.390865	0.183466	0.276637	0.232137	0.160981	0.343691	0.28859	0.359026	0.389853	0.374717	0.459468	0.49475	0.457773	0.341308
834.527	PiI 18:2-16:0	Phosphatidylinositol	C43H79O13P	0.0377109	0.00189584	0.0506485	0.00166127	0.0427543	0.0727578	0.0480077	0.0375608	0.00137439	0.0267486	0.0684722	0.0320946	0.0270969	0.0234992	0.0428141	0.00213136	0.0471763	0.0316292	0.146132	0.0689861	0.0383202	0.0033136	0.0634197	0.00216173	0.00227901	0.00324167	0.00239045	0.0790272	0.0586141	0.00296368
749.502	PC 16:3-18:3	Phosphocholine	C42H72NO8P	0.0486323	0.0848195	0.0598863	0.0671495	0.058971	0.169916	0.203842	0.140873	0.113242	0.122282	0.154938	0.133889	0.118364	0.0670866	0.188561	0.157048	0.098131	0.113551	0.187119	0.193283	0.11661	0.154141	0.152482	0.093937	0.073758	0.184448	0.154766	0.187668	0.115244	0.226173
755.546	PC 16:0-18:3	Phosphocholine	C42H78NO8P	1.99213	2.74678	2.40522	2.29643	1.67398	4.5046	5.37986	3.76523	3.94641	3.20448	3.80806	3.43666	1.86414	1.39637	3.78367	4.96508	2.91545	3.08129	4.15873	3.5324	2.53022	3.28005	2.81329	2.09001	1.79595	5.391	4.6255	4.72272	3.80747	6.21215
757.561	PC 16:0-18:2	Phosphocholine	C42H80NO8P	2.97841	3.72183	3.86956	2.87436	2.27239	5.19978	6.05587	4.03549	4.83523	3.79501	4.25624	4.39602	2.46273	1.9298	4.24243	5.61918	2.89725	3.38681	3.78109	3.50608	3.31325	3.68684	3.70971	2.56957	2.38402	5.92849	5.33317	5.54055	4.79524	6.36349
759.577	PC 16:0-18:1	Phosphocholine	C42H82NO8P	1.37995	1.4097	1.47562	1.14219	0.863601	1.03235	1.42507	0.925276	1.08704	0.97476	1.15677	1.14286	0.57801	0.463927	1.05208	1.79993	1.18516	1.16354	1.33327	0.969804	1.16193	1.10186	1.70278	0.931037	0.859696	1.72264	1.63699	1.47627	1.39325	1.75471
767.554	PC 17:1-18:3	Phosphocholine	C43H78NO8P	0.630496	1.3054	0.777093	1.08143	0.921606	2.24702	1.94986	1.40037	1.0079	1.39418	2.95184	1.62559	2.15184	1.79409	3.07691	2.47231	1.42342	2.70244	3.30279	4.16485	1.69958	2.42291	5.14118	1.62129	1.70093	2.21148	2.03489	3.16638	1.82447	2.80931
769.567	PC 17:1-18:2	Phosphocholine	C43H80NO8P	0.118387	0.153694	0.105969	0.00166127	0.125961	0.297954	0.321996	0.22234	0.172814	0.00201446	0.00327244	0.215436	0.233544	0.159947	0.328272	0.237656	0.131316	0.193476	0.224703	0.169895	0.15833	0.169126	0.295771	0.133017	0.119257	0.248401	0.00239045	0.256202	0.19404	0.364025
777.53	PC 18:3-18:3	Phosphocholine	C44H76NO8P	1.54698	2.30268	2.06978	1.95015	1.45611	4.68155	5.23048	3.94328	3.38155	3.24297	3.19632	2.78625	2.25395	1.58946	3.74332	4.19577	2.5116	2.71933	4.23411	4.17847	2.48149	3.14198	2.84767	1.88529	1.55677	4.61725	4.0351	4.67141	3.36066	7.03778
779.544	PC 18:0-18:5	Phosphocholine	C44H78NO8P	0.469999	0.536284	0.594057	0.419709	0.330813	0.769561	0.985419	0.661175	0.79286	0.566054	0.602704	0.694269	0.329394	0.234337	0.604365	0.839076	0.406814	0.45829	0.536593	0.485733	0.496864	0.540021	0.495325	0.366908	0.351236	1.01473	0.868508	0.8074	0.766527	0.987657
779.546	PC 18:2-18:3	Phosphocholine	C44H78NO8P	2.05441	3.14848	2.70581	2.57747	1.96164	5.57335	6.12554	4.41332	4.7327	3.91988	3.7281	3.38777	2.12638	1.74534	4.17251	5.43071	2.78774	3.12665	4.25506	4.43992	2.87588	3.54681	3.41349	2.11509	1.84264	5.81353	4.62926	5.3401	3.93417	7.16764
781.561	PC 18:2-18:2	Phosphocholine	C44H80NO8P	0.983971	1.06888	1.35975	1.00539	0.647955	1.85306	2.0711	1.43849	1.23483	1.27391	1.09789	1.19809	0.797449	0.56428	1.22622	1.39902	0.817885	1.1341	1.30913	1.25993	1.23352	1.1392	1.1118	0.841795	0.870129	2.15497	1.71212	1.72739	1.51135	2.0035
783.577	PC 18:1-18:2	Phosphocholine	C44H82NO8P	0.675261	0.7895	0.71623	0.671521	0.481183	0.902938	1.00102	0.719815	0.723344	0.605666	0.681088	0.654279	0.370954	0.303373	0.631834	0.930727	0.532617	0.614264	0.745422	0.606394	0.595896	0.665873	0.933045	0.468775	0.441838	1.02961	0.909388	1.01149	0.820956	1.09929
785.593	PC 18:1-18:1	Phosphocholine	C44H84NO8P	0.728232	0.913839	0.446573	0.761524	0.55765	1.13214	1.39789	0.888651	1.0283	0.784203	1.00892	1.04536	0.515308	0.421041	0.9881	1.05937	0.523281	0.715551	0.873373	0.69072	0.704439	0.81201	0.95759	0.63826	0.592964	1.15723	1.17167	1.4074	1.06689	1.3206
687.483	PE 16:1-16:1	Phosphoethanolamine	C37H70NO8P	0.0758525	0.0321628	0.923774	0.460728	0.916932	0.0395875	0.00331856	0.477471	0.00137439	0.856594	0.00327244	0.00238487	0.326317	0.78057	0.0633207	0.00213136	0.360687	0.170234	0.0925866	0.0958495	0.00278873	0.113173	0.0862667	0.00216173	0.606893	0.00324167	0.00239045	0.00291651	0.00272881	0.00296368
699.483	PE 15:0-18:3	Phosphoethanolamine	C38H70NO8P	0.0660517	0.118576	0.0885824	0.0918801	0.1015	0.0858665	0.143206	0.0969328	0.123134	0.0513517	0.126165	0.0835988	0.0955185	0.102832	0.162187	0.281638	0.204402	0.141746	0.384527	0.259436	0.107519	0.238	0.236177	0.140159	0.266551	0.134839	0.386403	0.377827	0.424083	0.122611
710.558	PE 15:0-18:1-D7 STD	Phosphoethanolamine	C38H67D7NO8P	1	1	1	1	1	1	1	1	1	1	1	1	1	1	1	1	1	1	1	1	1	1	1	1	1	1	1	1	1	1
711.483	PE 14:0-20:4	Phosphoethanolamine	C39H70NO8P	0.104056	0.0449231	0.516743	0.376785	0.668189	0.0602726	0.0646797	0.33719	0.0608341	0.547715	0.00327244	0.0226745	0.302826	0.533157	0.0887661	0.0283099	0.336727	0.131153	0.108931	0.130386	0.0840937	0.128223	0.100819	0.00216173	0.477485	0.11587	0.0499889	0.00291651	0.0527544	0.00296368
713.499	PE 16:0-18:3	Phosphoethanolamine	C39H72NO8P	0.797812	1.05936	1.36152	1.09192	1.2544	0.950284	1.28025	1.66033	1.54274	1.23712	1.07101	1.22393	0.930768	0.891979	1.07217	1.34349	1.15906	1.18027	1.10399	0.96115	0.751798	0.89245	1.08234	0.818691	0.974715	0.920325	1.14009	0.824232	1.04648	1.10552
715.515	PE 16:0-18:2	Phosphoethanolamine	C39H74NO8P	0.365874	0.484296	0.5836	0.458305	0.633306	0.428452	0.54227	0.650548	0.663113	0.583965	0.537734	0.507881	0.315373	0.406872	0.4595	0.563322	0.521886	0.43316	0.417505	0.41424	0.288967	0.28701	0.398542	0.335151	0.356698	0.432653	0.495557	0.377805	0.443632	0.444869
739.515	PE 18:2-18:2	Phosphoethanolamine	C41H74NO8P	0.460251	0.624936	0.740029	0.482283	0.543558	0.611193	0.64889	0.856848	0.710905	0.507491	0.475894	0.580717	0.327154	0.283355	0.515351	0.556581	0.472338	0.385474	0.508814	0.372074	0.460718	0.37666	0.582081	0.344508	0.261164	0.558024	0.476835	0.187987	0.526192	0.382618
741.533	PE 18:1-18:2	Phosphoethanolamine	C41H76NO8P	0.00216683	0.162494	0.13537	0.155511	0.157694	0.00359257	0.113836	0.140165	0.128092	0.107286	0.00327244	0.00238487	0.0982397	0.0618128	0.113285	0.00213136	0.134667	0.113327	0.158689	0.14728	0.00278873	0.0033136	0.176217	0.0912528	0.101678	0.00324167	0.128741	0.00291651	0.00272881	0.00296368
813.626	PE 18:2-23:0	Phosphoethanolamine	C46H88NO8P	0.0762351	0.11402	0.0950607	0.0914271	0.0692303	0.311382	0.165746	0.107105	0.0716024	0.128868	0.120307	0.134244	0.128562	0.084817	0.120064	0.095077	0.0836474	0.181699	0.141746	0.143122	0.112678	0.110828	0.114225	0.0661912	0.099898	0.114462	0.109339	0.121749	0.116498	0.125934
827.639	PE 18:2-24:0	Phosphoethanolamine	C47H90NO8P	0.0320677	0.0565526	0.103561	0.0983462	0.133335	0.043671	0.064807	0.078088	0.0868506	0.109391	0.0506776	0.0516145	0.042799	0.0780094	0.0441472	0.0540917	0.100675	0.0736744	0.0593984	0.0584824	0.0394305	0.0475581	0.0698548	0.0401816	0.100345	0.0426009	0.0550057	0.0446977	0.0582351	0.0596794
245.236	Sphinganine d14:0	Sphingosine	C14H31NO2	6.1411	3.0372	4.71153	0.929225	0.90894	9.42452	14.9396	4.05718	0.00137439	0.00201446	22.7917	1.32303	19.7293	0.137564	12.3263	0.625571	6.83098	9.00264	0.00294945	0.00265076	0.667444	6.95216	6.44313	16.7253	0.982587	0.589014	6.78374	0.00291651	0.00272881	0.00296368
259.251	Sphinganine d15:0	Sphingosine	C15H33NO2	0.0829727	0.0397586	0.132796	0.0134355	0.0249249	0.141059	0.173997	0.0949398	0.00137439	0.00201446	0.538008	0.0373391	0.369966	0.00159555	0.170284	0.0266427	0.11258	0.100468	0.00294945	0.00265076	0.00278873	0.0407252	0.0854278	0.276684	0.00227901	0.00324167	0.135807	0.00291651	0.00272881	0.00296368
261.23	Sphingosine t14:0	Sphingosine	C14H31NO3	2.04638	1.04109	0.921008	0.318486	0.33126	1.33053	2.1425	2.33591	0.00137439	0.00201446	7.80615	0.165536	6.38322	0.0283102	1.89101	0.0538726	1.00085	1.56525	0.00294945	0.00265076	0.145939	1.49894	1.60637	3.54359	0.572861	0.15952	3.87917	0.00291651	0.00272881	0.00296368
271.251	Sphinganine d16:1	Sphingosine	C16H33NO2	0.245209	0.257063	0.084749	0.00166127	0.0788678	0.677085	0.781817	0.529768	0.00137439	0.00201446	0.864185	0.00238487	0.786781	0.00159555	0.586135	0.00213136	0.499359	0.310787	0.00294945	0.00265076	0.00278873	0.0033136	0.455552	0.585461	0.00227901	0.00324167	0.492196	0.00291651	0.00272881	0.00296368
273.267	Sphinganine d16:0	Sphingosine	C16H35NO2	3.28068	2.33539	8.46459	0.435143	2.54248	9.18514	5.3737	12.1636	0.0362622	0.00201446	53.4748	4.60988	25.34	0.505733	10.6283	3.24889	4.81286	3.11872	0.156012	0.0597265	3.42578	0.927641	3.28132	19.0984	0.924762	0.291134	7.58402	0.148901	0.0705301	0.142243
289.261	Sphingosine t16:0	Sphingosine	C16H35NO3	0.309181	0.0917904	0.516881	0.0321911	0.252322	0.397666	0.336725	2.4501	0.00137439	0.00201446	4.09531	0.236008	2.17665	0.0445216	0.30661	0.115509	0.278565	0.237753	0.00294945	0.00265076	0.147491	0.124702	0.304739	1.35938	0.157057	0.139651	1.73617	0.00291651	0.00272881	0.00296368
299.281	Sphingosine d18:1	Sphingosine	C18H37NO2	0.0592497	0.00189584	0.00691645	0.00166127	0.00122103	0.00359257	0.00331856	0.0024069	0.00137439	0.00201446	0.00327244	0.00238487	0.0031809	0.00159555	0.00247263	0.0666753	0.0639367	0.0914466	0.0880406	0.00265076	0.00278873	0.0033136	0.0025331	0.0838079	0.00227901	0.00324167	0.00239045	0.00291651	0.00272881	0.00296368
301.298	Sphinganine d18:0	Sphingosine	C18H39NO2	0.0412414	0.0777261	0.30722	0.00166127	0.116352	0.121265	0.00331856	0.571732	0.00137439	0.00201446	3.07688	0.370743	0.627345	0.00159555	0.616497	0.139058	0.0380413	0.0029698	0.00294945	0.00265076	0.290084	0.0033136	0.0025331	0.277431	0.00227901	0.00324167	0.112669	0.00291651	0.00272881	0.00296368
317.293	Sphingosine t18:0	Sphingosine	C18H39NO3	0.0928171	0.00189584	0.0517983	0.00166127	0.0396114	0.0509644	0.00331856	0.282579	0.00137439	0.00201446	0.703286	0.0722132	0.171019	0.00159555	0.00247263	0.0613532	0.0616912	0.0029698	0.00294945	0.00265076	0.0718601	0.0033136	0.0025331	0.00216173	0.00227901	0.0875669	0.00239045	0.00291651	0.00272881	0.00296368
788.475	SQDG 16:0-16:3	Sulfoquinovosyl diacylglycerol	C41H72O12S	0.00216683	0.0563822	0.00691645	0.024301	0.0291411	0.0735358	0.0662956	0.0363589	0.0616603	0.0396753	0.0587921	0.0357294	0.0384918	0.00159555	0.0474696	0.0824313	0.0313397	0.0439831	0.0794575	0.0489957	0.0328407	0.0866764	0.0668142	0.0282108	0.0191713	0.0458664	0.101593	0.121899	0.0823706	0.0675871
792.505	SQDG 16:0-16:1	Sulfoquinovosyl diacylglycerol	C41H76O12S	0.00216683	0.0638565	0.00691645	0.00166127	0.00122103	0.00359257	0.00331856	0.0024069	0.0664009	0.00201446	0.00327244	0.00238487	0.0031809	0.00159555	0.00247263	0.133621	0.00160018	0.0029698	0.0813362	0.00265076	0.00278873	0.140827	0.0025331	0.00216173	0.00227901	0.00324167	0.124471	0.118268	0.144372	0.00296368
794.52	SQDG 16:0-16:0	Sulfoquinovosyl diacylglycerol	C41H78O12S	0.135763	0.300301	0.198492	0.141601	0.152029	0.214102	0.15781	0.0920893	0.278355	0.114866	0.185816	0.128152	0.0694858	0.0585345	0.139302	0.415449	0.170267	0.193985	0.254406	0.183507	0.15837	0.421896	0.215091	0.168764	0.124718	0.219548	0.677132	0.592008	0.582052	0.27858
816.505	SQDG 16:0-18:3	Sulfoquinovosyl diacylglycerol	C43H76O12S	1.43282	3.6409	1.97001	1.68878	1.80781	3.7928	3.154	2.04533	3.69125	1.82986	3.64176	2.32248	1.88327	1.27842	2.90814	5.93315	1.92378	2.48497	3.95296	2.8178	2.1788	6.01546	3.79881	1.85321	1.63756	1.91726	5.86769	6.20245	5.19109	3.52539
818.521	SQDG 16:0-18:2	Sulfoquinovosyl diacylglycerol	C43H78O12S	0.211882	0.521548	0.28061	0.252471	0.286318	0.566542	0.431655	0.253334	0.543634	0.256626	0.574184	0.382237	0.341817	0.198307	0.458741	1.13609	0.424876	0.634849	0.841159	0.622208	0.355219	1.01666	0.652125	0.349284	0.346145	0.430368	1.2308	1.27304	1.08532	0.562819
820.536	SQDG 16:0-18:1	Sulfoquinovosyl diacylglycerol	C43H80O12S	0.108425	0.247924	0.146116	0.130087	0.119595	0.251813	0.168851	0.0932586	0.270379	0.10838	0.226598	0.179608	0.115011	0.0943359	0.177367	0.548793	0.17077	0.242745	0.323304	0.186431	0.172419	0.452977	0.38308	0.183687	0.153447	0.209587	0.661772	0.672567	0.607929	0.292616
838.489	SQDG 18:3-18:3	Sulfoquinovosyl diacylglycerol	C45H74O12S	0.388606	0.818693	0.554451	0.429255	0.457696	1.27493	0.941528	0.666667	0.822883	0.624515	1.35002	0.721121	0.747238	0.481742	1.13684	1.55937	0.584921	0.849593	1.57412	1.24042	0.846231	1.85177	1.32683	0.639197	0.548785	0.617776	1.44757	1.57363	1.38444	1.42088
840.505	SQDG 18:2-18:3	Sulfoquinovosyl diacylglycerol	C45H76O12S	0.00216683	0.305042	0.00691645	0.00166127	0.00122103	0.00359257	0.00331856	0.0024069	0.274215	0.00201446	0.429031	0.00238487	0.0031809	0.00159555	0.00247263	0.593833	0.251347	0.51021	0.583646	0.403487	0.00278873	0.712826	0.431237	0.00216173	0.140337	0.00324167	0.5476	0.570359	0.478325	0.474713
842.521	SQDG 18:1-18:3	Sulfoquinovosyl diacylglycerol	C45H78O12S	0.054655	0.130041	0.0839876	0.0721696	0.0840736	0.137215	0.110965	0.0607809	0.119725	0.0708647	0.156643	0.103468	0.0754133	0.0507841	0.12362	0.221868	0.0780068	0.109309	0.133563	0.0979785	0.0805821	0.18372	0.125736	0.0634282	0.0572185	0.0683096	0.196142	0.221061	0.167863	0.129586
772.657	TG 14:1-16:1-16:1	Triacyglycerides	C49H88O6	0.394415	0.258432	0.190524	0.223904	0.137615	0.498141	0.667416	0.374624	0.263141	0.284674	0.382344	0.336789	0.511015	0.384142	0.543359	0.790025	0.360033	0.548545	0.646944	0.432692	0.441997	0.63768	0.466031	0.656948	0.382037	0.366383	0.178163	0.61014	0.513143	0.469266
774.673	TG 14:1-16:0-16:1	Triacyglycerides	C49H90O6	1.707	0.862538	0.755474	0.934979	0.530917	1.89711	2.69778	1.71115	0.992982	1.1805	1.44662	1.36138	2.18467	1.49268	2.27023	3.11876	1.52297	2.15895	2.83071	1.76521	1.92194	2.68847	1.935	2.90211	1.59525	1.36154	0.766209	2.66531	2.17688	2.04552
776.689	TG 14:0-16:0-16:1	Triacyglycerides	C49H92O6	3.12447	1.66814	1.33374	1.60068	0.942313	3.89805	5.09064	3.00644	1.94461	2.19243	2.38913	2.26536	3.53883	2.43906	3.80527	6.02771	2.6785	4.04342	4.65939	2.85015	3.39792	4.58639	2.94485	5.44581	2.72095	2.52371	1.29719	4.59646	3.89053	3.69762
778.704	TG 14:0-16:0-16:0	Triacyglycerides	C49H94O6	2.64159	1.9561	1.73935	1.56147	0.961884	3.75959	3.70518	2.78742	1.51077	2.05088	2.1305	2.06098	2.58252	1.87287	2.80924	4.40941	1.98442	3.12916	3.58646	2.26531	2.52885	3.36807	2.0904	3.8667	2.17883	2.1986	1.29682	3.78096	3.29222	3.29312
786.673	TG 15:1-16:1-16:1	Triacyglycerides	C50H90O6	0.500232	0.351436	0.165769	0.41791	0.22273	0.733185	0.893557	0.551484	0.348078	0.402034	0.503068	0.337743	0.976271	0.577048	0.753466	1.03987	0.399362	0.883951	1.01617	0.49804	0.838027	0.86511	0.730737	1.06475	0.513428	0.444669	0.248146	1.01406	0.726306	0.504101
788.689	TG 15:1-16:0-16:1	Triacyglycerides	C50H92O6	1.50999	0.841905	0.671982	0.862592	0.477969	2.03848	2.41671	1.55761	0.896565	1.08877	1.26672	1.19111	2.00306	1.32874	2.08955	2.90176	1.35475	2.16289	2.5046	1.58599	1.69294	2.39582	1.75153	2.57374	1.38357	1.25764	0.688606	2.33967	1.94847	1.80681
790.704	TG 15:0-16:0-16:1	Triacyglycerides	C50H94O6	2.84265	1.71562	1.15789	1.61005	0.881288	3.6173	4.19589	2.6882	1.57601	1.85344	2.08009	2.0656	3.18834	2.18553	3.20987	5.22225	2.24751	3.74592	4.35627	2.54508	2.81804	4.20289	2.73714	4.56938	2.32619	2.11523	1.09884	3.94829	3.28023	3.23033
792.72	TG 15:0-16:0-16:0	Triacyglycerides	C50H96O6	2.33122	1.66642	1.34153	1.29075	0.807686	3.24586	3.0015	2.18219	1.22868	1.64394	1.85643	1.71526	2.18005	1.61186	2.34188	4.12184	1.70285	2.82534	3.22899	1.9272	2.09613	3.13968	1.87915	3.19677	1.82635	1.88499	1.0861	3.08803	2.70223	2.92783
796.657	TG 16:1-16:1-16:3	Triacyglycerides	C51H88O6	0.0346965	0.00189584	0.00691645	0.00166127	0.00122103	0.00359257	0.00331856	0.0024069	0.0221384	0.00201446	0.00327244	0.00238487	0.184859	0.0167054	0.0340631	0.047933	0.00160018	0.0029698	0.0330849	0.00265076	0.00278873	0.0368281	0.0025331	0.00216173	0.0181924	0.00324167	0.00239045	0.00291651	0.00272881	0.0296068
798.673	TG 14:1-16:1-18:2	Triacyglycerides	C51H90O6	0.098559	0.0621121	0.0525674	0.0689754	0.0387254	0.131049	0.187286	0.119425	0.0749102	0.0830402	0.111226	0.0895447	0.173218	0.104891	0.167764	0.223189	0.0946925	0.141749	0.199284	0.127037	0.114467	0.178547	0.127928	0.175561	0.0962459	0.100186	0.056189	0.17522	0.147762	0.118456
800.688	TG 14:1-16:1-18:1	Triacyglycerides	C51H92O6	0.855975	0.4305	0.474124	0.444416	0.267139	0.912108	1.32608	0.819963	0.502565	0.604437	0.728072	0.608195	1.06385	0.68981	1.01544	1.44146	0.732769	1.12648	1.28996	0.834173	0.8975	1.24393	0.914447	1.3949	0.783405	0.683814	0.360192	1.19464	1.01194	0.917726
802.704	TG 16:0-16:1-16:1	Triacyglycerides	C51H94O6	3.95345	2.08481	1.63871	2.25214	1.32115	5.02926	6.79591	3.71072	2.56273	2.84489	3.09556	3.03567	4.98877	3.2445	4.98329	7.7821	3.47731	5.33338	5.78557	3.78535	4.56772	6.39814	4.1633	7.0979	3.70461	3.28021	1.60997	5.91429	5.03703	4.84359
804.72	TG 16:0-16:0-16:1	Triacyglycerides	C51H96O6	5.19683	3.19235	2.03636	2.90039	1.6812	7.23632	7.60075	5.15646	3.0375	3.6835	4.07681	3.71121	5.75833	4.0961	6.05416	9.93416	4.1274	6.68563	7.47558	4.27729	5.40675	8.1087	4.864	8.68473	4.40285	4.31526	2.09992	7.25176	6.27364	6.07135
806.735	TG 16:0-16:0-16:0	Triacyglycerides	C51H98O6	1.08243	0.740899	1.36904	0.723971	0.385803	1.24451	1.4007	1.17948	0.650783	0.815053	1.04095	0.815032	1.00443	0.627521	0.99717	1.18482	0.583083	0.956613	1.13124	0.815582	0.967044	1.05644	0.805626	1.18432	0.872228	0.935722	0.514894	1.28736	1.17104	1.11554
806.735	TG 14:0-16:0-18:0	Triacyglycerides	C51H98O6	3.76208	2.93438	2.43592	2.2839	1.59714	5.77999	4.7778	3.7809	2.14674	2.90109	3.15824	2.82343	3.56598	2.49202	3.4171	6.89372	2.63035	4.64169	4.95493	3.26498	3.56285	5.47076	3.11224	4.98022	3.15889	3.37513	1.67621	5.14564	4.21251	4.79137
814.704	TG 15:0-16:1-18:2	Triacyglycerides	C52H94O6	0.713952	0.379079	0.342682	0.425546	0.243865	0.937476	1.15756	0.763775	0.432609	0.542538	0.579348	0.573739	0.906846	0.636518	0.963197	1.35142	0.657017	0.99235	1.18545	0.722508	0.841892	1.15656	0.811747	1.19139	0.689092	0.606382	0.329066	1.10611	0.891986	0.842789
816.72	TG 15:0-16:1-18:1	Triacyglycerides	C52H96O6	2.36637	1.29604	0.891888	1.32354	0.796013	2.96631	3.34103	2.31579	1.39479	1.55818	1.77347	1.84915	2.79905	1.84537	2.85262	4.60837	1.9819	3.18556	3.64328	2.28633	2.52776	3.76514	2.51192	3.84641	2.12438	1.9322	0.954666	3.41756	2.82843	2.62824
818.735	TG 16:0-16:1-17:0	Triacyglycerides	C52H98O6	2.96203	1.7107	1.1295	1.50397	1.00289	3.99543	4.0527	2.7355	1.58267	1.90026	2.12012	2.14042	3.11045	2.27736	3.36219	5.78471	2.3629	3.70185	4.11103	2.4508	2.73299	4.55579	2.8999	4.64232	2.36938	2.20602	1.1406	3.97884	3.28748	3.48044
820.751	TG 16:0-16:0-17:0	Triacyglycerides	C52H100O6	1.72047	1.25182	1.04198	1.00989	0.625117	2.3454	2.00344	1.50352	0.849647	1.26387	1.28867	1.17931	1.42638	1.18145	1.49584	3.02055	1.17691	2.02164	2.15735	1.33058	1.48077	2.34421	1.2851	2.10584	1.33193	1.32423	0.764411	1.99847	1.83947	1.8803
822.673	TG 16:0-16:3-18:3	Triacyglycerides	C53H90O6	0.00216683	0.0684927	0.0588343	0.105522	0.0583932	0.190499	0.149135	0.144915	0.108768	0.0749617	0.280054	0.242453	0.325673	0.122592	0.263044	0.162093	0.12691	0.251245	0.344337	0.175879	0.168038	0.172121	0.160335	0.111322	0.124099	0.156823	0.187081	0.25524	0.213955	0.25168
826.704	TG 16:0-16:1-18:3	Triacyglycerides	C53H94O6	0.317362	0.205451	0.177599	0.207979	0.134867	0.414492	0.560873	0.384741	0.248355	0.285472	0.43724	0.359966	0.501891	0.315526	0.486958	0.59789	0.317062	0.506705	0.699796	0.394743	0.368342	0.575747	0.428183	0.571149	0.35448	0.34829	0.239961	0.640296	0.465828	0.494006
828.72	TG 16:0-16:1-18:2	Triacyglycerides	C53H96O6	1.96214	1.03854	0.856851	1.14751	0.707869	2.51563	3.35304	1.89168	1.40382	1.47343	1.9524	1.84853	2.68021	1.59928	2.71301	3.77421	1.85099	3.00786	3.29493	1.92083	2.24047	3.19367	2.08998	3.45238	1.88163	1.82803	1.01154	3.24247	2.60355	2.48418
830.735	TG 16:0-16:1-18:1	Triacyglycerides	C53H98O6	4.13182	2.43707	1.63696	2.43104	1.52898	6.3119	6.50968	4.5054	2.71314	3.32165	3.78285	3.62945	5.27936	3.61746	5.61979	8.37499	3.65008	5.99108	6.51137	3.96748	4.5793	7.38753	4.31416	7.28047	3.67587	3.91558	1.95083	6.64718	5.28261	5.27344
832.751	TG 16:0-16:0-18:1	Triacyglycerides	C53H100O6	4.16043	2.71755	1.48729	2.25943	1.46591	6.06669	5.32407	4.04483	2.55233	3.31263	3.02786	3.12025	3.99404	2.97924	4.12004	8.14898	3.04849	5.16009	5.81158	3.80708	4.2107	6.30865	3.81486	5.97963	3.26316	3.23441	1.60537	6.1098	5.21798	5.17047
834.766	TG 16:0-16:0-18:0	Triacyglycerides	C53H102O6	2.36434	1.92239	1.13037	1.43079	0.933291	3.60547	2.47896	1.84903	1.19391	1.73412	1.75658	1.66086	1.88435	1.40783	1.83395	3.49692	1.64054	2.73768	3.01764	1.7892	2.00412	3.59984	1.82697	2.3677	1.8197	2.43654	1.16766	2.89567	2.68234	2.66288
836.68	TG 15:0-18:3-18:3	Triacyglycerides	C54H92O6	0.00216683	0.00189584	0.0363882	0.0440208	0.0328908	0.122977	0.139232	0.0859624	0.0364598	0.0715849	0.00327244	0.069356	0.0952489	0.0605185	0.118575	0.0867751	0.0847427	0.115188	0.162437	0.0672082	0.0434982	0.0033136	0.0542824	0.0924742	0.00227901	0.00324167	0.00239045	0.00291651	0.0920857	0.102582
840.719	TG 15:1-18:1-18:2	Triacyglycerides	C54H96O6	0.181104	0.102238	0.0712223	0.101339	0.0701283	0.257787	0.29849	0.207764	0.128995	0.150362	0.217736	0.193417	0.267746	0.181477	0.254605	0.370115	0.167672	0.287548	0.388728	0.220538	0.215106	0.3168	0.272653	0.321506	0.176931	0.181018	0.106658	0.314215	0.276153	0.262199
842.735	TG 16:0-17:1-18:2	Triacyglycerides	C54H98O6	0.760441	0.404145	0.322003	0.428145	0.260493	0.93324	1.15058	0.740743	0.457664	0.538722	0.65799	0.627536	0.908602	0.616123	1.00023	1.45406	0.645285	1.04892	1.26424	0.729838	0.817266	1.19411	0.870481	1.25151	0.672899	0.623998	0.345559	1.14601	0.908293	0.906739
844.657	TG 16:3-18:3-18:3	Triacyglycerides	C55H88O6	0.119918	0.114881	0.204867	0.167596	0.128098	0.292228	0.276585	0.169431	0.215364	0.194479	0.373514	0.259693	0.363592	0.171861	0.429777	0.326487	0.336461	0.461197	0.757509	0.378792	0.591925	0.378915	0.257678	0.285991	0.237563	0.312465	0.445941	0.516429	0.473245	0.545681
844.751	TG 16:1-17:0-18:1	Triacyglycerides	C54H100O6	1.39627	0.896943	0.566934	0.799812	0.518284	2.0914	2.15263	1.48823	0.828393	1.00978	1.14336	1.08092	1.56905	1.18451	1.81361	2.92559	1.26187	2.05682	2.10907	1.34372	1.45974	2.45943	1.50872	2.39624	1.31012	1.23091	0.616599	2.16415	1.83927	1.882
846.766	TG 16:0-17:0-18:1	Triacyglycerides	C54H102O6	1.36788	0.853859	0.554236	0.727951	0.453266	1.97447	1.72786	1.16137	0.697176	0.950202	0.947603	0.864937	1.20771	0.99454	1.34148	2.71107	0.981482	1.60985	1.73465	1.0861	1.15967	2.07737	1.12904	1.85261	1.0645	1.04889	0.535455	1.63218	1.45377	1.39979
848.688	TG 16:1-18:3-18:3	Triacyglycerides	C55H92O6	0.260824	0.325504	0.261432	0.339841	0.254984	0.703315	0.648497	0.442005	0.346371	0.416698	0.685219	0.572451	0.675951	0.358536	0.79116	0.741854	0.565592	0.847195	1.22052	0.920678	0.632986	0.748805	0.554648	0.500521	0.5396	0.776279	0.846643	1.04272	0.772279	0.949521
848.782	TG 16:0-17:0-18:0	Triacyglycerides	C54H104O6	0.627022	0.521246	0.354139	0.427245	0.264951	0.949872	0.773549	0.509437	0.310907	0.47734	0.47038	0.445111	0.499883	0.412228	0.530692	1.06049	0.466709	0.836235	0.818643	0.445803	0.550604	0.923064	0.475292	0.744838	0.456521	0.604413	0.297338	0.783973	0.652161	0.745174
850.704	TG 16:0-18:3-18:3	Triacyglycerides	C55H94O6	0.539912	0.668283	0.764225	0.778175	0.60732	1.98449	1.69593	1.22122	0.942737	1.02876	2.25129	1.68118	2.16206	1.03738	2.06678	1.4242	1.21322	1.81246	2.85611	1.62299	1.22612	1.56449	1.01821	1.11265	1.19376	1.49727	1.74226	2.16961	1.78705	2.1652
852.72	TG 16:0-18:2-18:3	Triacyglycerides	C55H96O6	1.25641	1.54035	1.26424	1.76593	1.3307	3.89523	3.7151	2.58693	2.00024	2.47445	4.87208	3.68589	4.78784	2.45733	4.91081	3.17191	2.69436	3.91891	5.82637	3.34877	2.27357	2.98292	2.13359	2.39916	2.37147	3.14065	3.22846	4.50772	3.5697	4.30868
854.735	TG 16:0-18:2-18:2	Triacyglycerides	C55H98O6	1.6704	1.67252	1.10607	1.38144	1.23855	3.27758	3.71189	2.49874	1.89881	2.28478	3.51411	2.93458	4.09494	2.30212	3.89338	3.21608	2.05559	3.07853	5.23886	3.02875	2.15632	2.88883	4.2791	2.9454	1.98234	2.12666	1.90553	4.0937	3.16225	3.59467
856.751	TG 16:0-18:1-18:2	Triacyglycerides	C55H100O6	1.54332	1.12289	0.857363	0.8794	0.717666	2.07369	2.35657	1.73386	1.19483	1.52479	1.49697	1.67465	1.93927	1.27704	1.86858	2.41014	1.2936	2.06695	2.72296	1.78979	1.50617	2.12824	1.67732	2.19476	1.32242	1.28775	0.87716	2.70512	2.16738	2.06879
858.767	TG 16:0-18:1-18:1	Triacyglycerides	C55H102O6	3.00064	1.83596	1.13616	1.51933	1.11475	4.17328	3.76588	2.91727	2.29976	3.0222	2.35752	2.56341	2.87303	2.32438	2.96594	5.26143	2.0861	3.89289	5.37868	3.44617	2.7827	4.2156	2.83554	3.90618	2.29147	2.15255	1.35244	5.7815	4.38291	4.14697
860.782	TG 16:0-18:0-18:1	Triacyglycerides	C55H104O6	1.94473	1.31823	0.714085	1.00105	0.662403	2.67605	2.29791	1.51897	1.27053	1.96905	1.19433	1.28499	1.62761	1.23368	1.69357	3.11345	1.23595	2.14494	2.81377	1.94811	1.58281	2.76083	1.47133	2.28474	1.27058	1.52646	0.756862	2.87749	2.72077	2.49169
862.798	TG 16:0-18:0-18:0	Triacyglycerides	C55H106O6	1.65747	1.49104	0.657706	1.3397	0.625152	3.00894	1.70368	1.27738	0.753959	1.34583	1.09724	1.11731	0.963141	0.802686	1.00023	2.40719	1.46229	2.27753	1.79603	1.06656	1.89154	2.86531	1.16986	1.55616	1.58475	1.93416	1.25582	1.6636	1.61221	1.55074
870.766	TG 17:1-18:1-18:1	Triacyglycerides	C56H102O6	0.384664	0.267419	0.141241	0.192979	0.138692	0.517792	0.595017	0.38998	0.233306	0.294511	0.329573	0.34945	0.448957	0.339424	0.460483	0.77516	0.330395	0.533981	0.611206	0.392123	0.410429	0.649883	0.427963	0.604454	0.328341	0.348841	0.173083	0.577268	0.511139	0.498098
872.688	TG 14:3-18:3-22:3	Triacyglycerides	C57H92O6	1.23561	1.69517	1.41812	1.97411	1.52021	3.79315	3.34503	2.58747	1.8815	2.10906	4.23107	2.97637	4.0831	1.7848	4.27834	4.31485	3.51366	4.31664	7.13084	4.75272	3.14267	4.30561	2.71177	2.81244	3.24705	4.46189	5.13449	6.17792	4.81571	5.50458
874.704	TG 18:2-18:3-18:3	Triacyglycerides	C57H94O6	3.6287	5.12018	3.92699	5.63564	4.57664	11.6119	10.1027	7.04183	5.12112	6.33272	11.7262	8.91111	12.032	5.42543	12.9379	10.0637	8.00607	10.9798	15.183	11.4694	7.75114	10.2253	6.45123	6.41065	7.41526	11.0043	12.3064	14.5774	10.632	14.0005
876.719	TG 18:2-18:2-18:3	Triacyglycerides	C57H96O6	0.988224	1.22108	1.57152	1.27508	0.902131	2.32206	2.24211	1.5409	1.04893	1.46639	2.15609	1.7382	2.43681	1.07949	2.22437	1.47131	1.16627	1.71398	2.42355	1.72473	1.33147	1.63893	1.12183	1.13731	1.30505	1.87925	1.882	2.30486	1.90263	2.03104
876.72	TG 18:1-18:2-18:4	Triacyglycerides	C57H96O6	1.82834	2.64777	1.96088	2.83963	2.15536	5.11974	4.79859	3.49251	2.61515	3.24083	5.82709	4.81956	5.88274	2.92848	6.94796	4.355	3.53379	4.48069	7.66285	5.17452	3.41317	4.06431	3.15202	2.88005	3.28549	4.56214	4.87711	6.92642	5.0408	5.93306
878.735	TG 18:2-18:2-18:2	Triacyglycerides	C57H98O6	0.65509	0.944581	0.864243	0.646247	0.54993	1.09428	1.03547	0.843925	0.587889	0.971779	1.29598	0.977488	1.44341	0.684569	1.25676	0.74734	0.603024	0.946636	1.56651	1.16537	0.7112	0.716722	2.51816	0.75647	0.643957	0.714667	0.84848	1.22373	0.997968	1.06284
878.735	TG 18:0-18:3-18:3	Triacyglycerides	C57H98O6	1.30257	2.00672	1.13506	1.44892	1.31623	2.16298	2.46662	1.89812	1.42289	2.12709	3.05946	2.39125	3.71622	1.75865	3.41697	2.14774	1.7442	2.35485	5.12956	3.37659	1.75023	1.89285	8.22567	2.13583	1.68314	1.69852	2.08976	3.63877	2.79504	2.85189
880.751	TG 18:1-18:2-18:2	Triacyglycerides	C57H100O6	1.35509	1.92866	0.742748	0.890553	1.06458	1.85839	2.03961	1.5857	1.21212	1.81388	2.25877	1.87277	2.9802	1.42313	2.28502	2.12866	1.27231	2.0478	5.14626	3.28459	1.40933	1.65721	3.15907	2.07231	1.31444	1.03146	1.09589	3.0783	2.39048	2.24971
882.766	TG 18:1-18:1-18:2	Triacyglycerides	C57H102O6	1.46507	1.59937	0.684868	0.814346	0.972405	2.03793	2.00019	1.60654	1.12609	1.71989	1.74613	1.80706	2.30933	1.22613	1.95352	2.38076	1.24361	2.10773	3.89135	2.58001	1.29256	1.6359	1.82794	1.91168	1.31496	0.905226	0.925705	2.86648	2.16777	1.99692
884.782	TG 18:1-18:1-18:1	Triacyglycerides	C57H104O6	0.667442	0.571355	0.609146	0.333392	0.31762	0.827304	0.875465	0.711403	0.522783	0.595477	0.556065	0.560782	0.647568	0.432628	0.672655	0.709949	0.369345	0.742319	1.12999	0.812647	0.461664	0.614402	0.562408	0.613622	0.473992	0.405718	0.36265	1.12046	0.809945	0.84755
884.782	TG 18:0-18:1-18:2	Triacyglycerides	C57H104O6	1.99203	1.87449	0.846695	0.881765	1.11691	2.7034	2.5259	1.9395	1.53547	1.94483	1.59268	1.7569	1.96108	1.45957	2.19145	3.25606	1.39696	2.88113	4.84123	3.08599	1.4097	2.44197	1.78811	2.2892	1.52942	1.21275	1.08066	4.33073	2.65724	2.89058
886.797	TG 18:0-18:1-18:1	Triacyglycerides	C57H106O6	1.03688	0.922525	0.424795	0.584857	0.546279	1.40175	1.28605	0.934342	0.66573	1.04086	0.863327	0.863188	1.05203	0.808809	0.976082	1.70893	0.736303	1.37369	1.96149	1.23302	0.842026	1.40165	0.897699	1.31578	0.768644	0.805387	0.506119	1.81761	1.30679	1.32413
890.817	TG 16:0-18:0-20:0	Triacyglycerides	C57H110O6	0.359944	0.307913	0.243615	0.260039	0.146814	0.54844	0.476556	0.353763	0.21301	0.307539	0.336624	0.302758	0.316605	0.24583	0.318076	0.541638	0.31148	0.431155	0.493943	0.324269	0.460808	0.534235	0.315028	0.425788	0.36085	0.437028	0.276967	0.50674	0.45813	0.450275
890.829	TG 14:0-16:0-24:0	Triacyglycerides	C57H110O6	1.49613	1.26173	0.526066	2.35021	0.482189	2.87988	1.62329	0.946785	0.421672	1.21314	0.581148	0.940522	0.565193	0.485913	0.603223	1.95879	1.40904	2.46933	1.40011	0.714082	1.70636	2.56165	0.829564	1.36957	1.42147	1.72289	1.3784	1.2617	0.870092	1.06037
898.797	TG 18:1-18:1-19:1	Triacyglycerides	C58H106O6	0.126485	0.0973384	0.0409976	0.0712735	0.0472146	0.20881	0.182281	0.140383	0.0805246	0.0959644	0.102916	0.103015	0.145733	0.101499	0.111973	0.311037	0.103427	0.195703	0.186679	0.144637	0.119086	0.216107	0.142824	0.185277	0.117573	0.113071	0.0695849	0.214317	0.156439	0.13214
900.813	TG 15:1-16:1-24:0	Triacyglycerides	C58H108O6	0.270619	0.20416	0.112558	0.1537	0.107099	0.398516	0.387349	0.233816	0.139554	0.215003	0.208497	0.186865	0.252836	0.225317	0.290017	0.52228	0.218086	0.401294	0.391696	0.217248	0.295614	0.414572	0.263693	0.407936	0.206398	0.24171	0.123633	0.378603	0.2825	0.315017
904.749	TG 18:2-18:3-20:2	Triacyglycerides	C59H100O6	0.173434	1.18823	0.128589	0.213267	0.374412	0.199873	0.211107	0.158235	0.113425	0.140924	0.251847	0.302298	0.316172	0.524079	0.27662	0.250523	0.4554	0.273341	1.2433	0.376905	0.167115	0.18364	0.193908	0.147274	0.149228	0.214671	0.242038	0.270474	0.208355	0.289614
904.844	TG 15:0-16:0-24:0	Triacyglycerides	C58H112O6	0.474957	0.377285	0.252806	0.357718	0.221078	0.651156	0.586735	0.430894	0.221897	0.357707	0.31628	0.346483	0.361636	0.331603	0.374437	0.799786	0.383174	0.545454	0.654069	0.359389	0.443843	0.671857	0.386689	0.574377	0.331114	0.478658	0.237096	0.552063	0.470145	0.526882
906.765	TG 18:3-18:3-20:0	Triacyglycerides	C59H102O6	0.314709	1.82679	0.154919	0.285327	0.788008	0.238504	0.211489	0.0024069	0.11523	0.14769	0.275088	0.373566	0.454599	0.85691	0.332292	0.393681	0.737074	0.455628	2.21035	0.65307	0.190245	0.186049	0.35517	0.155571	0.150013	0.173363	0.379305	0.259665	0.181811	0.480122
908.78	TG 18:2-18:2-20:1	Triacyglycerides	C59H104O6	0.385229	1.80962	0.161782	0.306832	0.91742	0.248135	0.241993	0.183844	0.123607	0.160554	0.260176	0.40335	0.543326	0.909012	0.305736	0.400389	0.841348	0.445784	2.27274	0.700493	0.183873	0.200596	0.227583	0.203575	0.145196	0.169397	0.340585	0.306365	0.207251	0.492372
910.797	TG 18:1-18:2-20:1	Triacyglycerides	C59H106O6	0.274528	1.06164	0.115362	0.215752	0.613192	0.32572	0.278265	0.212359	0.138513	0.193016	0.267704	0.30346	0.378837	0.545923	0.293127	0.432123	0.545202	0.410772	1.69392	0.474302	0.229237	0.280279	0.233549	0.260354	0.149068	0.174925	0.233906	0.273308	0.229888	0.395793
912.813	TG 18:1-18:1-20:1	Triacyglycerides	C59H108O6	0.28818	0.914624	0.118683	0.21964	0.560272	0.391092	0.319738	0.220453	0.134321	0.203831	0.197944	0.28258	0.326966	0.460643	0.272622	0.506552	0.452016	0.390762	1.42635	0.456226	0.253741	0.396895	0.261327	0.310483	0.187907	0.209838	0.190729	0.367265	0.29404	0.442855
914.816	TG 18:0-18:2-20:0	Triacyglycerides	C59H110O6	0.207083	0.310601	0.149598	0.12907	0.193904	0.268959	0.276906	0.17542	0.133421	0.196248	0.173915	0.195104	0.270942	0.249436	0.215366	0.291629	0.192689	0.264506	0.617989	0.311664	0.198937	0.269139	0.180068	0.283689	0.171102	0.195941	0.123862	0.345671	0.278	0.288892
914.828	TG 16:1-18:1-22:0	Triacyglycerides	C59H110O6	0.567473	0.550044	0.194892	0.322559	0.350959	0.703698	0.645691	0.456939	0.278854	0.407974	0.394129	0.404618	0.506302	0.497349	0.540496	1.03625	0.441663	0.715854	0.999467	0.47962	0.564534	0.815796	0.485337	0.723968	0.40967	0.471607	0.225349	0.675511	0.554296	0.602818
916.844	TG 16:0-16:1-24:0	Triacyglycerides	C59H112O6	0.904762	0.664092	0.296431	0.584062	0.341022	1.16509	1.11578	0.679376	0.389843	0.689833	0.485804	0.656933	0.648822	0.682564	0.778246	1.717	0.658733	1.23042	1.34742	0.647661	0.848814	1.2776	0.707847	1.17984	0.63498	0.830437	0.370392	1.14236	0.937573	0.941715
918.859	TG 16:0-16:0-24:0	Triacyglycerides	C59H114O6	0.48721	0.422272	0.223632	0.519119	0.243618	0.686915	0.578627	0.381928	0.201575	0.385524	0.296081	0.347158	0.315756	0.304966	0.359638	0.74463	0.410036	0.570258	0.699391	0.348601	0.456898	0.790918	0.441148	0.559395	0.30607	0.529582	0.266967	0.626637	0.510175	0.543101
928.844	TG 16:1-17:1-24:0	Triacyglycerides	C60H112O6	0.336124	0.249142	0.127322	0.171947	0.129212	0.438535	0.451978	0.274437	0.153206	0.259159	0.223302	0.23162	0.297673	0.256981	0.319402	0.574106	0.257294	0.430542	0.47254	0.256532	0.336847	0.471669	0.283083	0.454438	0.242834	0.315788	0.154653	0.390915	0.335403	0.31379
930.859	TG 16:1-18:0-23:0	Triacyglycerides	C60H114O6	0.608634	0.458573	0.24786	0.395912	0.241255	0.846452	0.843063	0.547736	0.285735	0.461646	0.403	0.47024	0.513983	0.491778	0.595412	1.10449	0.516996	0.781943	0.954188	0.41918	0.63004	0.871227	0.543416	0.826239	0.476738	0.576613	0.267003	0.788439	0.635143	0.645572
932.781	TG 18:3-18:3-22:1	Triacyglycerides	C61H104O6	0.0293938	0.247177	0.00691645	0.0439359	0.0697665	0.00359257	0.00331856	0.0024069	0.00137439	0.00201446	0.0454737	0.0563592	0.0031809	0.117155	0.00247263	0.00213136	0.0869606	0.0029698	0.226034	0.0991848	0.00278873	0.0352052	0.0025331	0.00216173	0.00227901	0.0434049	0.0569445	0.00291651	0.00272881	0.0575001
932.875	TG 15:0-16:0-26:0	Triacyglycerides	C60H116O6	0.31382	0.261511	0.16389	0.23617	0.148894	0.439181	0.379086	0.263464	0.152749	0.262772	0.218038	0.234991	0.247543	0.212883	0.263397	0.559472	0.274294	0.41364	0.493081	0.287207	0.314273	0.506769	0.292578	0.385666	0.230768	0.355594	0.188705	0.447823	0.337254	0.370608
934.796	TG 18:2-18:3-22:1	Triacyglycerides	C61H106O6	0.111387	0.551002	0.040592	0.0771917	0.19029	0.093054	0.0715857	0.0024069	0.00137439	0.0368108	0.0798421	0.108219	0.142302	0.245685	0.0845359	0.114752	0.200539	0.14267	0.533356	0.178631	0.0594719	0.0561673	0.0025331	0.0426321	0.0572595	0.0706695	0.0945681	0.139674	0.0844722	0.118036
936.811	TG 18:3-20:1-20:1	Triacyglycerides	C61H108O6	0.173628	0.826385	0.00691645	0.136536	0.310561	0.00359257	0.0947151	0.0836598	0.0484112	0.0690876	0.0985133	0.160315	0.174658	0.372121	0.131437	0.180145	0.317955	0.198832	0.959239	0.267524	0.0848689	0.11591	0.096179	0.00216173	0.00227901	0.00324167	0.13834	0.126609	0.0814071	0.218678
938.828	TG 18:2-20:1-20:1	Triacyglycerides	C61H110O6	0.00216683	0.763146	0.0561895	0.125253	0.34963	0.19178	0.176741	0.107973	0.0841377	0.133804	0.148195	0.171528	0.244278	0.00159555	0.149492	0.197974	0.356047	0.245028	0.00294945	0.00265076	0.114024	0.175443	0.156104	0.146063	0.0892832	0.105129	0.13413	0.19626	0.143654	0.00296368
940.843	TG 18:2-20:0-20:1	Triacyglycerides	C61H112O6	0.21771	0.517296	0.0915917	0.135581	0.254402	0.272023	0.266868	0.178261	0.101066	0.175052	0.165247	0.184777	0.242389	0.26357	0.207899	0.352388	0.225088	0.279897	0.714275	0.25936	0.204115	0.284935	0.202541	0.259256	0.138484	0.165526	0.130673	0.263599	0.215987	0.27828
942.859	TG 16:1-18:1-24:0	Triacyglycerides	C61H114O6	0.461887	0.39774	0.157945	0.305509	0.21343	0.617301	0.623929	0.362205	0.236436	0.371713	0.335397	0.390161	0.4102	0.382126	0.410948	0.85682	0.380286	0.673556	0.872019	0.378684	0.467516	0.650954	0.408394	0.666567	0.353691	0.466477	0.2258	0.628903	0.566812	0.521803
944.875	TG 16:0-18:1-24:0	Triacyglycerides	C61H116O6	0.558573	0.412734	0.192706	0.376628	0.236196	0.706389	0.666539	0.395685	0.248608	0.404439	0.32898	0.392743	0.397202	0.426311	0.499893	0.931262	0.435386	0.660604	0.830717	0.405171	0.507099	0.789933	0.4933	0.717701	0.368827	0.553881	0.234476	0.725223	0.583419	0.634785
946.89	TG 16:0-18:0-24:0	Triacyglycerides	C61H118O6	0.189775	0.165175	0.0908027	0.158241	0.101702	0.259642	0.237285	0.175061	0.0840781	0.164327	0.113365	0.135369	0.117226	0.107436	0.142376	0.298519	0.156365	0.252621	0.283203	0.145224	0.178711	0.30914	0.186897	0.201609	0.124933	0.222787	0.109837	0.266688	0.211992	0.213959
956.874	TG 16:1-18:1-25:0	Triacyglycerides	C62H116O6	0.253883	0.168715	0.120358	0.189939	0.101257	0.343957	0.357879	0.234758	0.121905	0.206795	0.16261	0.207262	0.240994	0.210056	0.254904	0.444913	0.212161	0.314806	0.370689	0.205259	0.267483	0.391965	0.231838	0.350309	0.201372	0.257294	0.112862	0.320769	0.253185	0.261399
958.89	TG 16:0-18:1-25:0	Triacyglycerides	C62H118O6	0.308606	0.218057	0.117575	0.188324	0.110852	0.378081	0.35871	0.25228	0.131034	0.216201	0.164829	0.212941	0.234744	0.203488	0.267545	0.503998	0.224576	0.353765	0.416417	0.235406	0.275526	0.400085	0.252482	0.379356	0.19904	0.289286	0.13016	0.372559	0.288486	0.308896
960.906	TG 16:0-17:0-26:0	Triacyglycerides	C62H120O6	0.0967388	0.0894823	0.0528317	0.0831563	0.0551981	0.144789	0.108726	0.0905149	0.0464093	0.0981119	0.063876	0.0692791	0.0674517	0.0678485	0.0902587	0.149212	0.0819523	0.114944	0.156915	0.0656215	0.096626	0.144134	0.103158	0.108072	0.0686042	0.107044	0.0564103	0.144373	0.0944558	0.127974
964.84	TG 18:3-20:1-22:1	Triacyglycerides	C63H112O6	0.0484096	0.168022	0.00691645	0.0447542	0.0644137	0.0896319	0.0683438	0.0024069	0.0292463	0.0491648	0.0536387	0.0557927	0.0727553	0.0946653	0.0563596	0.0814928	0.0805234	0.0883339	0.23726	0.0761698	0.0567229	0.0721998	0.0025331	0.0482195	0.0423495	0.0547313	0.0549017	0.0774222	0.0553684	0.0858496
966.858	TG 18:2-20:1-22:1	Triacyglycerides	C63H114O6	0.0752483	0.150477	0.00691645	0.0542756	0.0636233	0.104074	0.0943304	0.0631905	0.0432652	0.0739728	0.0856381	0.0802098	0.100536	0.0875811	0.0912406	0.123956	0.0819948	0.113367	0.19011	0.110211	0.0744021	0.115635	0.0771095	0.090293	0.0554008	0.0655052	0.0534715	0.116084	0.0838774	0.104813
968.874	TG 18:1-18:2-24:0	Triacyglycerides	C63H116O6	0.130875	0.143229	0.0479968	0.0773033	0.0687966	0.167483	0.182083	0.108791	0.0603406	0.103866	0.0994652	0.110906	0.133342	0.123302	0.126241	0.218641	0.126417	0.159883	0.264011	0.127766	0.132064	0.191859	0.128942	0.160852	0.0938507	0.126116	0.066175	0.154737	0.133107	0.151613
970.89	TG 16:1-18:1-26:0	Triacyglycerides	C63H118O6	0.240848	0.200435	0.0814191	0.158259	0.113927	0.33742	0.284102	0.197573	0.110109	0.202	0.162764	0.20082	0.20442	0.209053	0.237173	0.419264	0.197803	0.30564	0.383362	0.202489	0.258386	0.342088	0.235793	0.348179	0.186046	0.244251	0.117347	0.327837	0.271659	0.283247
972.905	TG 16:0-18:1-26:0	Triacyglycerides	C63H120O6	0.18252	0.149042	0.0697458	0.118123	0.076478	0.229393	0.21786	0.164964	0.0786537	0.136899	0.0908268	0.132141	0.121192	0.126126	0.152418	0.301207	0.140012	0.221635	0.268775	0.138123	0.173211	0.263551	0.164012	0.23134	0.120121	0.203177	0.0852982	0.236485	0.205535	0.195685
974.913	TG 16:0-18:0-26:0	Triacyglycerides	C63H122O6	0.0750495	0.0417124	0.00691645	0.0524756	0.0323299	0.0743927	0.094579	0.072586	0.0412734	0.0552797	0.0505991	0.0648761	0.0658945	0.0536982	0.0741494	0.074054	0.0521895	0.0770887	0.128078	0.0638761	0.0663311	0.102097	0.0759711	0.0923659	0.0566706	0.0855598	0.00239045	0.100307	0.0855816	0.0908366
982.889	TG 18:1-18:2-25:0	Triacyglycerides	C64H118O6	0.070037	0.0418658	0.00691645	0.0324875	0.0249687	0.0738541	0.0694639	0.053104	0.0288589	0.0445262	0.0386918	0.0518129	0.0560018	0.0473225	0.0527556	0.107821	0.0518382	0.0804828	0.0953336	0.0418671	0.0587271	0.0939878	0.0618374	0.0823437	0.0484224	0.0586135	0.0236946	0.0780321	0.0562105	0.0650525

## Sheet: Normalized to FW
Mass (M)	Name	Compound Class	FORMULA (M)	Ler-R1	Ler-R2	Ler-R3	Ler-R4	Ler-R5	arc3-R1	arc3-R2	arc3-R3	arc3-R4	arc3-R5	arc5-R1	arc5-R2	arc5-R3	arc5-R4	arc5-R5	Col-0-R1	Col-0-R2	Col-0-R3	Col-0-R4	Col-0-R5	kac1/2-R1	kac1/2-R2	kac1/2-R3	kac1/2-R4	kac1/2-R5	chup1-R1	chup1-R2	chup1-R3	chup1-R4	chup1-R5
774.455	Arabidopside A	Arabidopsides	C43H66O12	0.0486123	0.0402925	0.0551726	0.0430993	0.0231444	0.0606632	0.0834854	0.064956	0.0503411	0.0599417	0.080593	0.127768	0.0816353	0.0525935	0.0816142	0.0687028	0.044463	0.0989022	0.0864019	0.0522514	0.241174	0.194889	0.24499	0.158533	0.166467	0.293636	0.145723	0.286653	0.177236	0.131633
802.487	Arabidopside B	Arabidopsides	C45H70O12	0.000392542	0.00195177	0.000206461	0.0010226	0.000544215	0.00158965	0.00186788	9.08263e-05	4.29498e-05	7.83835e-05	0.000116457	8.25215e-05	0.00234411	0.00164339	0.00295036	0.00138337	0.000823816	0.000937116	0.00233769	0.000557143	0.00517226	0.00658133	0.00837233	0.00600701	0.00672852	0.00554035	0.00505187	0.00793614	0.00437615	9.2615e-05
537.512	Cer d18:1h16:0	Ceramides	C34H67NO3	0.0171003	0.02473	0.0104769	0.0166813	0.0147101	0.0161658	0.0133193	0.0153266	0.00938422	0.0149321	0.0302998	0.0217993	0.0195862	0.0150716	0.0273436	0.0135031	0.0106032	0.0231448	0.0251836	0.0125489	0.0098492	0.0160306	0.0215254	0.00895029	0.0109549	0.0117574	0.00686721	0.0187883	0.0114952	0.00995934
553.507	Cer d16:0h18:1	Ceramides	C34H67NO4	0.0181719	0.0307586	0.0122525	0.0237074	0.0193989	0.0278755	0.0260946	0.0260942	0.0148257	0.0273137	0.0403531	0.033297	0.0296377	0.0201767	0.0385462	0.0306763	0.0245504	0.0407205	0.0563568	0.0411376	0.0275548	0.03707	0.0514019	0.0222567	0.024166	0.0299694	0.0243818	0.0435226	0.0281683	0.028993
555.523	Cer d16:0h18:0	Ceramides	C34H69NO4	0.0140861	0.0223897	0.0108801	0.0176524	0.0138529	0.0181672	0.0163123	0.0181538	0.00912528	0.0165994	0.0357823	0.0225523	0.0221377	0.0119845	0.0279137	0.0161991	0.0168592	0.0320231	0.035147	0.0179121	0.0138513	0.0164953	0.023027	0.00940043	0.0102175	0.00983112	0.00817868	0.0160197	0.00992795	0.0126302
569.501	Cer t18:1-16:0	Ceramides	C34H67NO5	0.0168218	0.0303193	0.0135554	0.0254516	0.0197784	0.040583	0.0400752	0.0381953	0.02139	0.0366801	0.0590539	0.0406643	0.0373138	0.0217498	0.0506325	0.0366047	0.0239798	0.042126	0.0533711	0.0504632	0.037508	0.0471846	0.0622383	0.0272432	0.0290934	0.0402086	0.0303854	0.0568964	0.0354308	0.0382679
571.517	Cer t18:0h16:0	Ceramides	C34H69NO5	0.0146684	0.0209083	0.00981117	0.0206024	0.013297	0.0256372	0.0275242	0.025651	0.0125653	0.0258452	0.0436964	0.0332097	0.0317219	0.0143619	0.0354557	0.0101869	0.0101219	0.0189419	0.0202462	0.0141737	0.00996843	0.0136273	0.0253693	0.00900163	0.00960796	0.0102324	0.00791808	0.0185641	0.0091688	0.0103035
581.538	Cer d18:0h18:1	Ceramides	C36H71NO4	0.00345315	0.00857855	0.00319384	0.00622494	0.00364603	9.78903e-05	0.00624708	0.00546488	0.00210268	0.006611	0.0161132	0.00528858	0.00521117	0.00424021	0.00712131	0.00337763	0.00295029	0.00535378	0.00797486	0.00576486	0.00392187	0.0048472	0.00771523	0.00271405	0.00348112	0.00307186	0.0024501	0.00546316	0.00498418	0.00387196
609.569	Cer d18:1h20:0	Ceramides	C38H75NO4	0.0237985	0.0181183	0.0240945	0.023024	0.0120745	0.0253777	0.0241922	0.0312111	0.0105442	0.028394	0.0405307	0.0318864	0.0302714	0.0179954	0.0266028	0.0174582	0.0123237	0.0370769	0.0319344	0.0193029	0.0212039	0.0285614	0.027215	0.0197001	0.0232615	0.0297496	0.0168	0.0295465	0.0183672	0.0154687
625.564	Cer t18:1h20:0	Ceramides	C38H75NO5	0.00650109	0.00851138	0.00437401	0.0074008	0.00542021	0.0125313	0.0122543	0.0109132	0.00606764	0.0101099	0.020656	0.012693	0.012279	0.00788528	0.0156476	0.0119545	0.00523048	0.0128808	0.0134565	0.0107401	0.00851527	0.0124221	0.0156657	0.0087324	0.00670283	0.00906887	0.00585667	0.014595	0.00935069	0.0108973
651.58	Cer t18:2h22:0	Ceramides	C40H77NO5	0.00385779	0.00750412	0.00422544	0.00664547	0.00610343	0.0131822	0.01036	0.0102574	0.00512531	0.0130752	0.0206056	0.0115563	0.0154121	0.00806086	0.0144407	0.00678394	0.00597272	0.0113406	0.0117296	0.0127863	0.00777466	0.00966694	0.0129938	0.00477679	0.00647639	0.00855582	0.00624852	0.0124374	0.0075383	0.00962929
651.652	Cer d18:0h24:0	Ceramides	C42H85NO3	0.00650384	0.00889447	0.00411367	0.00778827	0.00570768	0.00916476	0.00594419	0.00938415	0.00500316	0.00666703	0.0119914	0.0088523	0.00954199	0.00561646	0.0109077	0.00886857	0.00553534	0.00934884	0.00971549	0.00588543	0.0073815	0.0118549	0.00970973	0.00650309	0.00461077	0.00813711	0.00429635	0.00947212	0.00693686	0.00738291
653.595	Cer t18:1h22:0	Ceramides	C40H79NO5	0.0948066	0.12877	0.0710548	0.108084	0.0792329	0.175104	0.170666	0.154345	0.0817539	0.156538	0.303717	0.185168	0.186522	0.101746	0.206652	0.11974	0.0808366	0.177808	0.173447	0.149876	0.16729	0.198765	0.241037	0.104505	0.1093	0.148091	0.107256	0.193443	0.129863	0.132525
655.611	Cer t18:0h22:0	Ceramides	C40H81NO5	0.0187887	0.0346893	0.0104637	0.0230272	0.022391	0.0353543	0.0326859	0.0388091	0.0204843	0.0358263	0.0789367	0.0448909	0.0469742	0.0319789	0.0595904	0.0199538	0.0128288	0.0302706	0.0351435	0.0239274	0.0240286	0.0215587	0.0314784	0.0129987	0.0150418	0.0117596	0.0105555	0.0209031	0.0136127	0.0134409
663.616	Cer d18:2h24:0	Ceramides	C42H81NO4	0.13322	0.185592	0.124968	0.166788	0.11696	0.155317	0.168951	0.165402	0.0833612	0.168162	0.299696	0.204504	0.185127	0.129228	0.221514	0.127208	0.102813	0.150495	0.173625	0.151593	0.155637	0.164265	0.191512	0.105594	0.110238	0.160261	0.106074	0.205603	0.146021	0.14353
665.595	Cer t18:2h23:0	Ceramides	C41H79NO5	0.0266659	0.027797	0.028643	0.0260554	0.0179194	0.045787	0.0439321	0.0441972	0.020588	0.0357808	0.0588481	0.0509272	0.0567473	0.0294034	0.0449535	0.0296846	0.0247483	0.043144	0.0425803	0.0390202	0.0424393	0.0405976	0.0552247	0.03003	0.03195	0.0495465	0.0329708	0.0572409	0.0355644	0.0346623
665.632	Cer d18:1h24:0	Ceramides	C42H83NO4	0.123625	0.215505	0.0837471	0.161865	0.135065	0.201677	0.167833	0.193074	0.100021	0.179298	0.325515	0.197664	0.183558	0.12826	0.257201	0.213181	0.119029	0.18615	0.229284	0.227287	0.169288	0.220236	0.306107	0.135296	0.133001	0.161028	0.137245	0.259084	0.170527	0.182324
667.611	Cer t18:1h23:0	Ceramides	C41H81NO5	0.036262	0.0662636	0.018782	0.0439597	0.035235	0.0636228	0.06613	0.0673203	0.0420526	0.0665544	0.157808	0.0859906	0.0885751	0.0572127	0.110798	0.0596736	0.0353493	0.0694352	0.081307	0.0765649	0.0747597	0.0694104	0.102603	0.0474124	0.0460274	0.0498751	0.0375476	0.0788791	0.0494864	0.0504176
669.626	Cer t18:0h23:0	Ceramides	C41H83NO5	0.00553121	0.0103444	0.000206461	0.0059022	0.0107158	0.0127501	0.0119145	0.0114503	0.00605119	0.00871377	0.0197469	0.00945281	0.0118821	0.00553645	0.0168504	0.0100409	0.00466045	0.0134706	0.0126596	0.008716	0.00962881	0.0104457	0.010237	0.00682777	6.84387e-05	0.00736159	0.00725623	0.0134422	0.00922396	0.00844555
675.58	Cer t18:1h24:3	Ceramides	C42H77NO5	0.00147637	0.00209148	0.000206461	0.00201472	0.00157319	0.00383494	0.00270796	0.00312797	0.00170659	0.00286349	0.00673508	0.00249884	0.00275307	0.00102363	0.00272784	0.00327367	0.00218896	0.00351779	0.00482409	0.00570064	0.00252595	0.00382407	0.0055843	0.00268233	0.00240391	0.00389229	0.00333449	0.00721815	0.00410781	0.00431165
677.631	Cer d18:2h25:0	Ceramides	C43H83NO4	0.0109936	0.0215974	0.0104178	0.0182308	0.0132802	0.0236495	0.022106	0.0229558	0.00971373	0.0208139	0.0432782	0.0290527	0.0282556	0.0158814	0.0315512	0.0189088	0.0169136	0.022626	0.0299715	0.0231201	0.0211521	0.022498	0.0262332	0.0148074	0.0161234	0.0189669	0.0155926	0.0246671	0.0180138	0.0167063
679.611	Cer t18.2h24.0	Ceramides	C42H81NO5	0.297559	0.448978	0.214917	0.391602	0.284236	0.622348	0.597585	0.620747	0.288554	0.53046	0.918271	0.599866	0.574707	0.32356	0.695576	0.405294	0.258769	0.434136	0.692981	0.624226	0.50263	0.58977	0.779096	0.323725	0.362344	0.469112	0.34987	0.680623	0.453746	0.49814
681.627	Cer t18:1h24:0	Ceramides	C42H83NO5	0.145792	0.238379	0.094248	0.195045	0.154099	0.293974	0.273802	0.286228	0.157978	0.260473	0.457062	0.285878	0.295474	0.17007	0.358141	0.258408	0.147052	0.277034	0.32914	0.315867	0.274019	0.33764	0.498637	0.197504	0.200975	0.251016	0.194644	0.383882	0.247896	0.247222
683.641	Cer t18:0h24:0	Ceramides	C42H85NO5	0.0263473	0.0561302	0.0204686	0.0433563	0.0538674	0.0590291	0.0548691	0.0610471	0.034957	0.0581201	0.112616	0.0649616	0.0634664	0.0355291	0.0853757	0.0353155	0.02356	0.0526279	0.0664564	0.0430409	0.0404122	0.0462346	0.0718867	0.0280538	0.0262439	0.0294585	0.0295281	0.0577257	0.0341475	0.0330796
691.647	Cer d18:2h26:0	Ceramides	C44H85NO4	0.0435213	0.0891746	0.0271976	0.0557781	0.0447645	0.0733134	0.0710423	0.0743669	0.0375819	0.077401	0.0990818	0.0693112	0.067529	0.0455694	0.0865464	0.0816113	0.0416414	0.0754476	0.093547	0.0836062	0.0635526	0.0859429	0.108868	0.0501632	0.0665447	0.0709451	0.056889	0.111298	0.0633529	0.0702158
693.627	Cer t18:1h25:1	Ceramides	C43H83NO5	0.0633127	0.0790391	0.0625481	0.0638022	0.048133	0.103065	0.120117	0.106091	0.0555899	0.101236	0.154586	0.110942	0.115742	0.058544	0.114197	0.0621471	0.0440543	0.0861964	0.0992339	0.0879391	0.0870895	0.122098	0.128034	0.0639098	0.0604619	0.0913006	0.0610292	0.11324	0.0766448	0.0772454
693.664	Cer d18:1h26:0	Ceramides	C44H87NO4	0.0485174	0.0838025	0.0425734	0.0754378	0.0659969	0.0887321	0.0859992	0.0971673	0.0566856	0.083713	0.128046	0.0841041	0.0704224	0.0465184	0.109367	0.10494	0.0623878	0.0981451	0.128266	0.101314	0.0870465	0.0986589	0.198874	0.076069	0.0607224	0.0887232	0.0853392	0.155785	0.101347	0.0866933
695.642	Cer t18:1h25:0	Ceramides	C43H85NO5	0.0112657	0.0223458	0.00788083	0.0161997	0.013593	0.0267236	0.0237583	0.026837	0.0157395	0.0228425	0.0510965	0.0257978	0.0248213	0.0167065	0.0347901	0.0226056	0.0141979	0.0195694	0.0303742	0.0252137	0.0218946	0.0271203	0.0403289	0.0162423	0.0167145	0.0167598	0.0156798	0.0327081	0.021777	0.0204169
695.679	Cer d18:0h26:0	Ceramides	C44H89NO4	0.0959727	0.160911	0.0717745	0.127169	0.127569	0.135601	0.123119	0.157167	0.0949761	0.130334	0.232216	0.164357	0.126937	0.083835	0.199868	0.103248	0.0672066	0.11917	0.100648	0.0919857	0.0782726	0.097748	0.163403	0.0668767	0.0505009	0.0744292	0.0662891	0.116903	0.0825062	0.0743361
697.657	Cer t18:0h25:0	Ceramides	C43H87NO5	0.0041979	0.00817402	0.00307844	0.0074306	0.0117995	0.0077241	0.00772827	0.00921124	0.00578101	0.00971853	0.0113182	0.00957044	0.010185	0.00437014	0.0122089	0.00704159	0.00574055	0.0114808	0.0133169	0.00541605	0.00803111	0.0105641	0.0107071	0.00604138	0.00479918	0.00709513	0.00722462	0.0111771	0.00982683	0.00599821
707.642	Cer t18:1h26:1	Ceramides	C44H85NO5	0.0715395	0.148741	0.0555155	0.10805	0.089144	0.181761	0.185307	0.199999	0.102683	0.200531	0.303673	0.173941	0.174552	0.107658	0.234797	0.141419	0.0887053	0.157708	0.217427	0.211543	0.145619	0.173651	0.271036	0.116779	0.117834	0.144844	0.116877	0.232637	0.147861	0.14326
709.659	Cer t18:1h26:0	Glycosylceramides	C44H87NO5	0.0565475	0.0979475	0.0375646	0.0893314	0.0765425	0.144858	0.13968	0.156655	0.0881038	0.131806	0.228591	0.141393	0.122148	0.0696697	0.167113	0.11368	0.0718717	0.117222	0.139683	0.127566	0.113718	0.1386	0.215982	0.0846844	0.076201	0.0979446	0.0885502	0.165462	0.111528	0.0986447
711.674	Cer t18:0h26:0	Ceramides	C44H89NO5	0.0173722	0.0313523	0.014525	0.0304584	0.0337908	0.0363866	0.0392397	0.0451188	0.0283064	0.03704	0.0853224	0.0536223	0.0427934	0.0235103	0.0695081	0.0202256	0.0129015	0.0208234	0.0263257	0.0201946	0.0213374	0.0208831	0.0346759	0.0154024	0.0125188	0.0160769	0.0128315	0.0271935	0.0190108	0.0172735
646.568	CE 18:3	Cholestrol ester	C45H74O2	0.0028941	0.00425526	0.00210295	0.00383822	0.00321981	0.00382761	0.00309421	0.00256245	0.00137991	0.00338822	0.00853005	0.00519403	0.00509406	0.00340913	0.00709844	0.00450571	0.00329433	0.00483535	0.00586237	0.00425382	0.00592235	0.00615401	0.00708221	0.00386649	0.00361191	0.0049884	0.00235543	0.0057992	0.00314931	0.00380053
648.584	CE 18:2	Cholestrol ester	C45H76O2	0.00564666	0.00474791	0.00168281	0.00336512	0.00265262	0.00530842	0.00436699	0.00432534	0.00258193	0.00385651	0.00598885	0.00544756	0.00413631	0.00348565	0.00591826	0.008211	0.00408341	0.00687529	0.00569921	0.00411556	0.00462186	0.00733529	0.0069725	0.0049802	0.00341918	0.00641072	0.00199363	0.00592702	0.00511385	0.00502125
650.599	CE 18:1	Cholestrol ester	C45H78O2	0.00722511	0.0040336	0.00235959	0.00336531	0.00206544	0.00616086	0.00612716	0.00599845	0.00263906	0.00395679	0.00443996	0.00465058	0.00444369	0.00410315	0.00576836	0.00794985	0.00389903	0.0062034	0.00516132	0.00350327	0.00578297	0.00811789	0.00589318	0.00627727	0.00388778	0.00731651	0.0020682	0.00816413	0.00491792	0.00649401
536.444	DG 14:1-16:1	Diacylglycerol	C33H60O5	0.00351413	6.6755e-05	0.000206461	5.89104e-05	3.95154e-05	9.78903e-05	0.00310573	0.00261685	4.29498e-05	7.83835e-05	0.000116457	8.25215e-05	9.08828e-05	4.84969e-05	8.67588e-05	0.00444142	0.00187101	0.00224239	0.00284069	8.80651e-05	0.00240266	0.000124572	0.000107791	0.00306545	0.00162775	0.000133953	6.8691e-05	0.00319184	0.00217515	9.2615e-05
538.459	DG 14:0-16:1	Diacylglycerol	C33H62O5	0.0049446	0.00293614	0.00152255	0.00347596	0.00100374	9.78903e-05	0.00801549	0.00492403	0.00225507	0.00411042	0.00403909	0.00220877	0.00451168	0.00328943	0.00593874	0.00713692	0.00405318	0.00654652	0.00683512	0.00396884	0.0055126	0.00610152	0.00507662	0.0057374	0.00349387	0.0035526	0.0019054	0.00653949	0.00470904	0.00438064
540.475	DG 14:0-16:0	Diacylglycerol	C33H64O5	0.00548344	0.00476406	0.0029908	0.0038187	0.00185763	0.00625321	0.0080985	0.00648773	0.00431276	0.00518026	0.00619816	0.00554202	0.00572232	0.00478084	0.00790955	0.00896396	0.0042719	0.00776753	0.0107367	0.00640231	0.00593906	0.00912495	0.00773908	0.00706366	0.00452259	0.0058294	0.0026029	0.00925359	0.00621629	0.00712339
552.475	DG 15:0-16:1	Diacylglycerol	C34H64O5	0.00631966	6.6755e-05	0.0015486	0.0029909	3.95154e-05	9.78903e-05	0.00678386	0.0046771	0.0027092	0.00355167	0.000116457	0.00436843	9.08828e-05	0.00343804	8.67588e-05	0.00809975	0.00303679	0.00719142	0.00693348	8.80651e-05	0.00679334	0.00949638	0.000107791	0.00610582	0.00444846	0.000133953	6.8691e-05	0.00773887	0.00555957	9.2615e-05
554.49	DG 15:0-16:0	Diacylglycerol	C34H66O5	0.00470928	0.00407077	0.000206461	0.00350466	0.00175898	0.00510018	0.00668892	0.00553827	0.00222888	0.00432725	0.00472277	0.00390289	0.00487472	0.00345981	0.00523466	0.00632096	0.00365066	0.00473496	0.0066532	0.00457224	0.00377443	0.0067384	0.00462234	0.00512433	0.00320723	0.00405131	0.00230714	0.00779414	0.00581434	0.00445144
562.46	DG 16:0-16:3	Diacylglycerol	C35H62O5	0.00256525	0.00487572	0.000206461	0.00356368	0.00244733	0.00613819	0.00534369	0.00580833	0.00346383	0.0039262	0.00707521	0.00718161	0.00521484	0.00406798	0.00905602	0.00683935	0.00609875	0.00849667	0.0119051	0.0087086	0.0051695	0.00761187	0.00869869	0.00533121	0.0049632	0.012427	0.00786045	0.0121804	0.00710054	0.00957379
564.475	DG 16:1-16:1	Diacylglycerol	C35H64O5	0.0065973	0.00335872	0.00231167	0.00458891	0.00185544	0.00594073	0.00866767	0.00588031	0.00225635	0.00423391	0.00699685	0.00447836	0.00630957	0.00333422	0.0094945	0.00915736	0.00464249	0.0065506	0.0105122	0.00566139	0.00657908	0.00757578	0.00731219	0.00690091	0.0038497	0.00667419	0.00167854	0.00954299	0.00652398	0.00634344
566.491	DG 16:0-16:1	Diacylglycerol	C35H66O5	0.0185428	0.0105334	0.00600594	0.0107844	0.00571968	0.0161731	0.0223198	0.0185991	0.00953076	0.0131801	0.0131304	0.0154369	0.0174211	0.0121924	0.0221366	0.0291072	0.0120172	0.0228285	0.0239067	0.015434	0.0204312	0.0283734	0.0194406	0.0221923	0.0111831	0.0136568	0.00779437	0.026184	0.0201656	0.0184533
568.506	DG 16:0-16:0	Diacylglycerol	C35H68O5	0.0273478	0.0217052	0.0142746	0.0174206	0.0143829	0.0260283	0.0350779	0.0243378	0.0250263	0.0222229	0.0499792	0.0253808	0.0341368	0.0192325	0.0317256	0.0360557	0.0191978	0.0285304	0.0620682	0.0372495	0.0307956	0.0367188	0.0519338	0.0259783	0.0203441	0.0295345	0.0150777	0.0551192	0.0422444	0.0464997
582.521	DG 16:0-17:0	Diacylglycerol	C36H70O5	0.0044222	6.6755e-05	0.00272795	5.89104e-05	3.95154e-05	0.0036269	0.00817526	0.00382353	0.00275406	7.83835e-05	0.000116457	8.25215e-05	9.08828e-05	4.84969e-05	8.67588e-05	0.00767471	5.36973e-05	0.000102055	9.99812e-05	8.80651e-05	0.000117174	0.00593142	0.000107791	0.00454429	6.84387e-05	0.00405752	6.8691e-05	0.00800416	0.00571438	0.00413032
584.444	DG 16:3-18:3	Diacylglycerol	C37H60O5	0.00646689	0.00874153	0.00924056	0.0101142	0.0091112	0.014444	0.010891	0.00970744	0.00801235	0.00973482	0.0198403	0.0113927	0.0126203	0.00714813	0.0182128	0.0102232	0.00953727	0.0103951	0.0220663	0.0145434	0.00734127	0.00754244	0.0110956	0.00583951	0.00451554	0.00987003	0.00880065	0.0157763	0.0142634	0.0242072
586.459	DG 16:3-18:2	Diacylglycerol	C37H62O5	0.00145254	0.0029782	0.00124735	0.00209912	0.00269757	0.00424799	0.00375027	0.00383144	0.00240219	0.00314303	0.00715783	0.0039906	0.00589781	0.0027069	0.00859682	0.00563356	0.00339313	0.00533321	0.0100202	0.00697517	0.00476222	0.0050782	0.00667595	0.00299451	0.00355633	0.00489991	0.00448462	0.00883464	0.00530182	0.007736
588.475	DG 16:1-18:3	Diacylglycerol	C37H64O5	0.00653603	0.0115274	0.00610339	0.0086774	0.00796071	0.0142234	0.0132859	0.0109741	0.00753288	0.0118234	0.0226371	0.018288	0.0188291	0.0123921	0.0338112	0.0164971	0.0131565	0.0202926	0.0309305	0.0249081	0.013236	0.019929	0.0345394	0.0131384	0.0141394	0.0180278	0.0193301	0.0268032	0.0168626	0.0215756
590.49	DG 16:1-18:2	Diacylglycerol	C37H66O5	0.00604298	0.00378948	0.000206461	0.00425933	0.00300312	0.00463845	0.00491138	0.00555367	0.0020947	0.00404575	0.010769	0.00497251	0.00926496	0.00264625	0.00507717	0.00719325	0.00553238	0.0103195	0.015385	0.00707525	0.00571651	0.00654792	0.0101023	0.00598085	0.00615821	0.00971282	0.00489981	0.0180298	0.0110034	0.00977917
590.49	DG 16:0-18:3	Diacylglycerol	C37H66O5	0.158579	0.237725	0.145683	0.235092	0.180814	0.363083	0.363371	0.352826	0.204875	0.321664	0.548184	0.392293	0.383803	0.236406	0.54541	0.41459	0.321744	0.498997	0.769503	0.571191	0.36877	0.482239	0.661691	0.339127	0.317269	0.606919	0.380516	0.760778	0.447705	0.627053
592.506	DG 16:1-18:1	Diacylglycerol	C37H68O5	0.191132	0.273215	0.164417	0.259107	0.191586	0.39117	0.401676	0.38737	0.210956	0.332549	0.596834	0.458234	0.420397	0.26112	0.603434	0.431884	0.320604	0.499038	0.70313	0.541565	0.354103	0.456388	0.616848	0.313898	0.306938	0.552975	0.383295	0.808178	0.502238	0.541161
592.506	DG 16:0-18:2	Diacylglycerol	C37H68O5	0.136176	0.127377	0.193196	0.135798	0.0861382	0.212466	0.235162	0.225717	0.117197	0.201486	0.256324	0.184918	0.168945	0.0968187	0.203838	0.161653	0.111653	0.196954	0.199221	0.155305	0.175325	0.19272	0.213223	0.136942	0.141279	0.298299	0.156327	0.317563	0.221203	0.190538
594.522	DG 16:0-18:1	Diacylglycerol	C37H70O5	0.0384642	0.0360037	0.0240119	0.0333506	0.0234694	0.0409087	0.0475365	0.0482022	0.0323267	0.0577189	0.0506879	0.0481429	0.0501091	0.0268279	0.0596027	0.0657541	0.0403019	0.064257	0.101648	0.0665453	0.0530653	0.0702829	0.111443	0.0522884	0.0324584	0.0584579	0.0349178	0.109926	0.0866418	0.0849652
596.537	DG 16:0-18:0	Diacylglycerol	C37H72O5	0.0429011	0.0427025	0.0156881	0.0311132	0.0214532	0.0628038	0.0463649	0.0414985	0.0253431	0.0416286	0.0595567	0.0413641	0.036111	0.0217077	0.0401096	0.0513938	0.0458057	0.0711622	0.0766055	0.0552698	0.0656277	0.072156	0.0699639	0.044897	0.0563528	0.0782774	0.051056	0.0746615	0.05034	0.0543917
604.506	DG 17:0-18:3	Diacylglycerol	C38H68O5	0.00202156	0.00251672	0.00152279	0.00223592	0.00136244	0.00323345	0.00343884	0.00327821	0.00178662	0.00286662	0.00492189	0.00454616	0.00353082	0.00183968	0.00491956	0.0041726	0.00334319	0.00498744	0.00770685	0.00547531	0.00257467	0.00393614	0.00633057	0.00344084	0.00277761	0.00432633	0.00310188	0.00730069	0.00454751	0.00586377
612.475	DG 18:3-18:3	Diacylglycerol	C39H64O5	0.0818129	0.08439	0.0981703	0.0934476	0.0650055	0.171158	0.137837	0.15053	0.0803434	0.123209	0.208031	0.140302	0.152928	0.0750005	0.170291	0.129563	0.107392	0.171997	0.264418	0.160865	0.144316	0.135628	0.167934	0.0992762	0.103808	0.190133	0.126141	0.229199	0.140867	0.17834
614.491	DG 18:2-18:3	Diacylglycerol	C39H66O5	0.037203	0.0566033	0.0315779	0.0595801	0.044701	0.0829842	0.0788892	0.0820795	0.0520428	0.0761595	0.142784	0.0924795	0.0888061	0.0577849	0.14528	0.0930094	0.0677321	0.0947887	0.152396	0.116112	0.0663746	0.0767094	0.12905	0.0585125	0.0582008	0.108655	0.0868149	0.155036	0.0922263	0.105782
616.506	DG 18:2-18:2	Diacylglycerol	C39H68O5	0.05014	0.0476807	0.0910586	0.0464022	0.036927	0.0664011	0.0758858	0.0748889	0.0360049	0.0636	0.0831691	0.0762419	0.0831812	0.043765	0.0923384	0.0548041	0.0396832	0.0694569	0.102973	0.0647953	0.069323	0.0618343	0.0970965	0.0375034	0.0459668	0.0850163	0.045304	0.0952766	0.05199	0.0749435
618.522	DG 18:1-18:2	Diacylglycerol	C39H70O5	0.0206008	0.0283167	0.0184022	0.0254372	0.0202228	0.0301055	0.0313423	0.0312471	0.0210617	0.0298236	0.0489484	0.0357819	0.0340965	0.022713	0.0497971	0.0345831	0.0258559	0.0380185	0.0632764	0.048606	0.0303976	0.0360966	0.076587	0.0272242	0.023196	0.0358397	0.0274829	0.0624137	0.0380378	0.0401613
620.537	DG 18:1-18:1	Diacylglycerol	C39H72O5	0.021595	0.0141117	0.0150869	0.0112489	0.0117999	0.0194695	0.0305171	0.0331414	0.0109248	0.0348738	0.0240826	0.0168974	0.0266524	0.00711537	0.0213551	0.0294173	0.0104477	0.0182169	0.0535962	0.0365194	0.0166573	0.019858	0.0498013	0.0143691	0.0172987	0.0241025	0.0111019	0.073781	0.0444009	0.0542489
622.553	DG 18:0-18:1	Diacylglycerol	C39H74O5	0.00830317	0.00713401	0.00421509	0.00549801	0.00381978	0.00929586	0.00877084	0.00900613	0.00633817	0.0155812	0.010485	0.00968356	0.00790542	0.0061901	0.0125216	0.0121368	0.00718672	0.0102245	0.0217899	0.0169212	0.00900952	0.0135909	0.0185449	0.0086295	0.00601159	0.0102878	0.00601124	0.0250285	0.0170507	0.0186349
624.569	DG 18:0-18:0	Diacylglycerol	C39H76O5	0.0275722	0.0262013	0.00773118	0.0190951	0.00673308	0.0482418	0.0273574	0.0236653	0.00665505	0.0222432	0.0147569	0.0213991	0.0104103	0.00641195	0.0109001	0.032469	0.0334263	0.0602322	0.0259891	0.0171969	0.0467426	0.0425626	0.0185441	0.0281112	0.0388615	0.0469587	0.0301765	0.023263	0.0137923	0.0144196
652.599	DG 14:0-24:0	Diacylglycerol	C41H80O5	0.00468871	0.00443032	0.00298463	0.00335155	0.0017442	0.0068494	0.00487601	0.00465779	0.00220358	0.00485298	0.00440811	0.00421243	0.00425265	0.00245227	0.00536257	0.00754128	0.00566356	0.00995179	0.00686716	0.00527902	0.00655419	0.00764609	0.00554967	0.00567196	0.00637375	0.00654649	0.00416626	0.00629888	0.0044598	0.00487544
668.54	DG 16:0-24:6	Diacylglycerol	C43H72O5	0.00529684	0.00684046	0.000206461	0.00415609	0.00794615	0.00593489	0.00188826	0.00190938	0.0086576	0.00381563	0.0291873	0.00501204	0.021364	0.0135306	0.0241743	0.0102132	0.00579987	0.00369873	0.0377742	0.0321244	0.00892353	0.00807488	0.0336761	0.00603816	0.00704397	0.0113253	0.00423957	0.0345122	0.0287334	0.0367704
680.631	DG 16:0-24:0	Diacylglycerol	C43H84O5	0.00477271	0.00469671	0.00442548	0.00465296	0.00226655	0.00625798	0.00560068	0.00627251	0.00316296	0.00477271	0.00656375	0.00495476	0.00376175	0.00255603	0.00543999	0.0075532	0.00438076	0.00783166	0.00675798	0.00490239	0.00627814	0.0077618	0.00623782	0.00557677	0.00446161	0.00757905	0.0038579	0.00863263	0.00600328	0.00532079
694.646	DG 16:0-25:0	Diacylglycerol	C44H86O5	0.00262185	0.0026813	0.00256529	0.00255043	0.00133311	0.00337207	0.00358691	0.00334192	0.00187035	0.00344303	0.00375432	0.00302348	0.00349	0.00209159	0.00372579	0.00536835	0.00246361	0.00404726	0.00441701	0.00320981	0.00370648	0.00431933	0.00351012	0.00366146	0.00296785	0.00356134	0.00168898	0.00545654	0.00413153	0.00375395
704.631	DG 18:2-24:0	Diacylglycerol	C45H84O5	0.00223921	0.00340303	0.000206461	0.00286951	0.00264194	0.00467584	0.00402794	0.00412045	0.00236246	0.00453042	0.00658375	0.00475922	0.00526178	0.00270731	0.00708779	0.00648531	0.00513475	0.00787398	0.0117865	0.00805635	0.00581515	0.0069437	0.0113982	0.00474092	0.00442634	0.00594757	0.00495222	0.00809901	0.00618619	0.00679369
724.602	DG 18:0-26:6	Diacylglycerol	C47H80O5	0.0144288	0.0138699	0.000206461	0.00784061	0.0099436	0.0189238	0.00534565	0.00462561	0.0133831	0.010923	0.0461445	0.0075393	0.0313717	0.0170826	0.0307045	0.0179969	0.014164	0.016063	0.0465287	0.0410527	0.0228835	0.019822	0.0408701	0.0138114	0.0185371	0.0226513	0.0133161	0.048145	0.0415998	0.0423558
699.564	Glc-O-t18:1h16:0	Glycosylceramides	C40H77NO8	0.00518492	0.00868946	0.00478165	0.00718342	0.00631071	0.00922674	0.00856464	0.00776109	0.00469217	0.0074528	0.0156864	0.01001	0.00775891	0.00825182	0.012378	0.00903716	0.00584266	0.0119707	0.0149498	0.0110536	0.00868687	0.00973911	0.0149459	0.00652392	0.00585288	0.0110237	0.00682508	0.0135418	0.00839277	0.00864076
715.56	Glc d18:1h16:0	Glycosylceramides	C40H77NO9	0.0278717	0.0363661	0.0329972	0.0308095	0.0213885	0.043448	0.0415475	0.0406649	0.0220114	0.0387386	0.0596652	0.0445501	0.0407201	0.0231681	0.0501509	0.0387408	0.0280009	0.0525387	0.0555826	0.0456345	0.0556775	0.057066	0.0637474	0.0354448	0.0344541	0.0616122	0.0349233	0.0590765	0.0431854	0.046257
731.554	Glc t18:1h16:0	Glycosylceramides	C40H77NO10	0.037914	0.0499528	0.0263466	0.0426168	0.0305869	0.0664439	0.0700324	0.0651521	0.0381246	0.066204	0.0843161	0.0644975	0.0554165	0.03297	0.0744713	0.106422	0.068143	0.109173	0.15191	0.119679	0.0923097	0.106709	0.147188	0.0645569	0.0716331	0.129579	0.09128	0.154213	0.0931014	0.110535
787.616	Glc t18:1h20:0	Glycosylceramides	C44H85NO10	0.00855442	0.0134744	0.00846023	0.0113551	0.00791571	0.0200458	0.0155081	0.0153595	0.00832275	0.0172793	0.0392824	0.0170041	0.0165397	0.0111605	0.0204864	0.0204936	0.0129933	0.0234245	0.0279445	0.0217566	0.0174345	0.0225674	0.0259246	0.0126485	0.0129115	0.0204377	0.0147765	0.0280785	0.0164405	0.0211407
799.653	Glc d18:1h22:0	Glycosylceramides	C46H89NO9	0.00187663	0.00361312	0.000206461	0.00341142	0.00289073	0.00117335	0.00160655	0.00172222	0.000878361	0.00177589	0.00367153	0.00555167	0.00565534	0.00387681	0.00781073	0.00525587	0.00345819	0.00587032	0.00717925	0.00164072	0.00468229	0.00551211	0.00923653	0.00358302	0.00405887	0.00759917	0.0038046	0.00747835	0.00443135	0.00532585
815.648	Glc t18:1h22:0	Glycosylceramides	C46H89NO10	0.0535504	0.0748716	0.0495161	0.0656155	0.0505227	0.104929	0.0980955	0.0916237	0.046746	0.0850078	0.17859	0.110998	0.106646	0.0658148	0.133776	0.118978	0.0822143	0.150623	0.173978	0.132207	0.12312	0.131843	0.179932	0.0851321	0.084622	0.144986	0.101817	0.161088	0.113899	0.123769
825.668	Glc d18:2h24:0	Glycosylceramides	C48H91NO9	0.0163094	0.0206064	0.0140831	0.0195157	0.0137859	0.0293418	0.0245459	0.0233	0.0117469	0.0217626	0.0412806	0.0264332	0.0259915	0.0152396	0.028258	0.0229796	0.0149015	0.0303437	0.0295107	0.0266062	0.0255468	0.0289327	0.0370226	0.0164682	0.0174247	0.0338909	0.0204738	0.0305115	0.024008	0.0282335
839.648	Glc t18:3h24:0	Glycosylceramides	C48H89NO10	0.00415285	0.0051788	0.0028078	0.00520949	0.00322507	0.00864371	0.0076926	0.00907396	0.00432903	0.00688316	0.0161185	0.00722308	0.00730137	0.00479832	0.0104644	0.0108497	0.00661016	0.0125025	0.0123256	0.0120243	0.00871331	0.012496	0.0159066	0.0067341	0.00742972	0.0123744	0.0093187	0.0159344	0.0107306	0.0111919
841.663	Glc t18:2h24:0	Glycosylceramides	C48H91NO10	0.190339	0.291457	0.139651	0.292852	0.198113	0.406464	0.398087	0.38258	0.193872	0.333588	0.551648	0.366834	0.340789	0.214768	0.437498	0.388422	0.286456	0.464433	0.664804	0.520446	0.396139	0.452351	0.66493	0.311972	0.304453	0.538267	0.35203	0.666369	0.422179	0.450152
843.679	Glc t18:1h24:0	Glycosylceramides	C48H93NO10	0.286779	0.385397	0.253802	0.31386	0.232498	0.391154	0.460491	0.464111	0.235443	0.419891	0.605005	0.412929	0.360897	0.226746	0.447413	0.572159	0.400657	0.683221	0.829751	0.592507	0.654339	0.763346	0.885126	0.411245	0.476323	0.742619	0.501787	0.88327	0.638683	0.527614
853.7	Glc d18:2h26:0	Glycosylceramides	C50H95NO9	0.0019918	0.00260554	0.000206461	0.0018744	0.00150992	9.78903e-05	0.00252648	9.08263e-05	4.29498e-05	0.00185584	0.000116457	0.00284726	0.00252759	0.00113073	0.00332457	0.00209644	0.0019925	0.00348253	0.00396005	0.00394176	0.0031751	0.000124572	0.0035338	6.99587e-05	0.00223198	0.00363292	0.00197185	0.00428709	0.00269006	0.00242957
857.694	Glc t18:1h25:0	Glycosylceramides	C49H95NO10	0.00422361	0.00639619	0.00271699	0.00538688	0.00449681	0.0106124	0.0101773	0.0114058	0.00509612	0.0110879	0.0153709	0.00925709	0.0079235	0.00375461	0.00909413	0.0103131	0.00731974	0.0142699	0.0147201	0.011311	0.011763	0.0119367	0.0164548	0.00866427	0.00636686	0.0130127	0.00831283	0.0125236	0.00865849	0.00957599
869.694	Glc t18:2h26:0	Glycosylceramides	C50H95NO10	0.0332283	0.0391145	0.0277952	0.0386501	0.0263233	0.0694275	0.0660571	0.0647522	0.0342557	0.0619684	0.0719554	0.0608252	0.049813	0.0272197	0.0582403	0.059588	0.0417253	0.0731309	0.0982555	0.0693057	0.0718761	0.0897024	0.0993286	0.0443515	0.0439825	0.0815022	0.0576669	0.0921213	0.0666441	0.0743196
871.71	Glc t18:1h26:0	Glycosylceramides	C50H97NO10	0.0630026	0.115506	0.0317044	0.0676988	0.0620892	0.103722	0.110797	0.111198	0.0640263	0.107706	0.150785	0.0926464	0.0865347	0.061187	0.120254	0.207424	0.0953844	0.191276	0.207968	0.153032	0.131207	0.19796	0.213642	0.104993	0.143502	0.171244	0.127539	0.211036	0.135746	0.144173
495.332	LPC 16:0	Lysophosphocholine	C24H50NO7P	0.0044071	0.00363294	0.00334383	0.00201463	0.00124851	0.0020294	0.00336038	0.00396755	0.00308195	0.0024083	0.000116457	0.00269083	9.08828e-05	0.00108516	8.67588e-05	0.00556694	0.00236429	0.000102055	0.00751916	8.80651e-05	0.000117174	0.000124572	0.000107791	6.99587e-05	6.84387e-05	0.000133953	0.0042488	0.00011666	0.00693487	0.00682572
517.317	LPC 18:3	Lysophosphocholine	C26H48NO7P	0.00398331	0.00356873	0.00374231	0.00353619	0.00171902	0.00477457	0.00475155	0.00583163	0.00506126	0.00496035	0.00590033	0.00511244	0.0050014	0.00279986	0.005646	0.00512701	0.00274553	0.00368044	0.00733202	0.00577156	0.00474174	0.00393203	0.00546599	0.00289096	0.00282954	0.00382566	0.00994354	0.0141718	0.00434153	0.0032961
519.332	LPC 18:2	Lysophosphocholine	C26H50NO7P	0.00560009	0.00515086	0.00626758	0.00466391	0.00238635	0.00498884	0.00653839	0.00702885	0.00642635	0.00668862	0.00808742	0.00699819	0.00595046	0.00316712	0.00747077	0.00847089	0.00361732	0.00481176	0.00932097	0.00843819	0.00788353	0.0079945	0.00947668	0.00524006	0.00447418	0.00844718	0.0133399	0.0237908	0.0104189	0.00607991
521.348	LPC 18:1	Lysophosphocholine	C26H52NO7P	0.00194067	0.00155248	0.00151413	0.00158428	0.000985606	9.78903e-05	9.26972e-05	0.00173006	0.00103983	0.00101544	0.000116457	0.00134612	9.08828e-05	0.000648232	8.67588e-05	0.00314687	0.00160286	0.000102055	0.00390312	8.80651e-05	0.00265857	0.00311012	0.00436259	0.00221125	0.00171258	0.000133953	0.0048216	0.00793077	0.00351499	9.2615e-05
720.493	PG 16:0-16:1	Phosphatidylglycerol	C38H73O10P	0.00135159	6.6755e-05	0.00218037	0.00275945	0.00343542	9.78903e-05	9.26972e-05	0.00294621	0.00342451	0.0023382	0.000116457	8.25215e-05	9.08828e-05	0.00128329	8.67588e-05	0.00487218	0.00230558	0.000102055	9.99812e-05	8.80651e-05	0.000117174	0.00335806	0.000107791	0.00271423	0.00227307	0.00436983	0.00366135	0.00605189	0.00438352	0.00240095
722.51	PG 16:0-16:0	Phosphatidylglycerol	C38H75O10P	0.00292279	0.00311341	0.00217698	0.00272271	0.00286255	0.00273522	9.26972e-05	0.00273471	0.00330332	0.00276099	0.00262148	0.00220746	0.00122302	0.0019963	0.00180641	0.00482995	0.00269772	0.00227709	0.00323627	0.0020267	0.00276335	0.000124572	0.00268876	0.00181759	0.00224478	0.00348139	0.00247959	0.0036112	0.00304713	0.00333163
742.478	PG 16:1-18:3	Phosphatidylglycerol	C40H71O10P	0.0545838	0.0622018	0.0623274	0.0751953	0.0825843	0.0547869	0.0766262	0.0936317	0.183351	0.086586	0.0850939	0.0794016	0.0287039	0.0362924	0.0703648	0.16843	0.0670124	0.0378846	0.0807933	0.0767759	0.0644372	0.10448	0.0758007	0.0746319	0.0686788	0.118016	0.116978	0.155378	0.109496	0.121143
744.493	PG 16:1-18:2	Phosphatidylglycerol	C40H73O10P	0.00592965	0.00703737	0.00841616	0.00965964	0.00915388	0.00569427	0.00766316	0.00872452	0.0158847	0.00937934	0.00962096	0.00999852	0.00384892	0.00617245	0.00796261	0.0284528	0.0111867	0.00698247	0.0113509	0.0112604	0.00972596	0.0146187	0.0115827	0.0111861	0.0123441	0.0217465	0.0194108	0.0246222	0.0194987	0.0170218
744.494	PG 16:0-18:3	Phosphatidylglycerol	C40H73O10P	0.0225039	0.0200043	0.026685	0.0297007	0.0289759	0.0246999	0.0293139	0.0371023	0.0807136	0.0349548	0.0471641	0.0413263	0.0140281	0.0212072	0.0303246	0.0542583	0.0254435	0.0126939	0.0309385	0.0234859	0.0189767	0.0304857	0.0242996	0.021448	0.0214495	0.0311151	0.0256188	0.0348311	0.0283558	0.0305901
746.51	PG 16:0-18:2	Phosphatidylglycerol	C40H75O10P	0.00452057	0.00413596	0.00635235	0.00712453	0.00741593	0.00331097	0.00509685	0.00708947	0.0120289	0.00715541	0.00875097	0.00847249	0.00295155	0.00555872	0.00494985	0.0162419	0.00800033	0.0039064	0.00658229	0.00516819	0.00534583	0.00834756	0.00546543	0.00682346	0.00721888	0.0120262	0.0103068	0.0128129	0.0107414	0.00852549
748.525	PG 16:0-18:1	Phosphatidylglycerol	C40H77O10P	0.00580024	0.00531065	0.0081768	0.0102508	0.0107064	0.00498313	0.00704178	0.010026	0.0167223	0.0111488	0.0105785	0.0130416	0.00570314	0.01117	0.00897342	0.0244683	0.0131163	0.00630467	0.00937754	0.00771221	0.0067639	0.0129207	0.0122804	0.0116189	0.0117073	0.0154842	0.0132031	0.01979	0.0155705	0.0106659
834.527	PiI 18:2-16:0	Phosphatidylinositol	C43H79O13P	0.00136634	6.6755e-05	0.00151189	5.89104e-05	0.00138363	0.0019825	0.001341	0.00141739	4.29498e-05	0.0010408	0.00243673	0.00111054	0.000774196	0.000714262	0.00150225	7.83587e-05	0.0015831	0.00108691	0.00495363	0.0022919	0.00161009	0.000124572	0.00269871	6.99587e-05	6.84387e-05	0.000133953	6.8691e-05	0.00316109	0.00199368	9.2615e-05
749.502	PC 16:3-18:3	Phosphocholine	C42H72NO8P	0.00176204	0.0029866	0.00178765	0.00238119	0.00190845	0.00462987	0.00569392	0.00531597	0.00353881	0.00475806	0.00551382	0.00463283	0.00338182	0.00203911	0.00661618	0.00577382	0.00329299	0.0039021	0.00634302	0.00642135	0.00489958	0.00579479	0.0064886	0.00304003	0.00221495	0.0076218	0.0044473	0.00750672	0.00391985	0.00706791
755.546	PC 16:0-18:3	Phosphocholine	C42H78NO8P	0.0721787	0.0967176	0.0717977	0.0814338	0.054174	0.122741	0.150275	0.142084	0.123325	0.124688	0.135518	0.118916	0.053261	0.042443	0.13276	0.18254	0.0978337	0.105886	0.140974	0.117356	0.106312	0.12331	0.119715	0.0676379	0.0539325	0.222769	0.132917	0.188909	0.129506	0.19413
757.561	PC 16:0-18:2	Phosphocholine	C42H80NO8P	0.107913	0.13105	0.115509	0.101928	0.0735401	0.141683	0.169158	0.152283	0.151101	0.147666	0.151468	0.152112	0.0703638	0.0586564	0.148857	0.206587	0.0972233	0.116385	0.128173	0.116481	0.139212	0.138603	0.15786	0.0831576	0.0715922	0.244979	0.153252	0.221622	0.163104	0.198859
759.577	PC 16:0-18:1	Phosphocholine	C42H82NO8P	0.0499982	0.0496374	0.0440485	0.0405034	0.0279482	0.0281293	0.0398063	0.0349161	0.0339701	0.0379284	0.0411662	0.0395452	0.0165146	0.0141011	0.0369149	0.0661738	0.0397706	0.0399841	0.0451954	0.0322194	0.0488206	0.0414233	0.0724588	0.0301307	0.0258167	0.0711837	0.0470399	0.0590508	0.0473895	0.0548346
767.554	PC 17:1-18:3	Phosphocholine	C43H78NO8P	0.0228441	0.0459646	0.0231968	0.0383487	0.0298254	0.0612267	0.0544655	0.052844	0.0314969	0.0542481	0.105048	0.0562489	0.0614813	0.0545315	0.107962	0.0908938	0.0477656	0.0928672	0.111959	0.138367	0.0714109	0.0910869	0.218774	0.0524689	0.0510791	0.0913837	0.0584739	0.126655	0.0620569	0.087791
769.567	PC 17:1-18:2	Phosphocholine	C43H80NO8P	0.00428937	0.00541176	0.00316326	5.89104e-05	0.00407642	0.00811865	0.0089943	0.00839019	0.00540043	7.83835e-05	0.000116457	0.00745453	0.00667268	0.00486162	0.0115183	0.00873737	0.00440657	0.00664866	0.00761707	0.00564435	0.00665254	0.00635811	0.012586	0.00430475	0.0035813	0.0102645	6.8691e-05	0.0102481	0.00659999	0.0113758
777.53	PC 18:3-18:3	Phosphocholine	C44H76NO8P	0.05605	0.0810804	0.0617845	0.0691543	0.0471234	0.127563	0.146103	0.148803	0.105673	0.126186	0.113748	0.0964101	0.0643985	0.0483119	0.131345	0.154256	0.084282	0.0934478	0.143529	0.13882	0.104264	0.11812	0.121178	0.0610125	0.0467499	0.190795	0.115951	0.186856	0.114308	0.219931
779.544	PC 18:0-18:5	Phosphocholine	C44H78NO8P	0.017029	0.0188832	0.017733	0.0148833	0.0107059	0.020969	0.0275257	0.02495	0.0247769	0.0220255	0.0214486	0.0240231	0.00941125	0.00712272	0.0212058	0.0308484	0.0136515	0.0157488	0.0181896	0.0161373	0.0208767	0.0203015	0.0210777	0.0118741	0.0105476	0.0419311	0.0249571	0.032296	0.0260724	0.0308643
779.546	PC 18:2-18:3	Phosphocholine	C44H78NO8P	0.0744352	0.110862	0.0807706	0.0913995	0.0634835	0.151863	0.171104	0.16654	0.147897	0.152525	0.132673	0.117224	0.0607537	0.0530499	0.146404	0.199658	0.0935483	0.107445	0.144239	0.147506	0.120835	0.133339	0.145255	0.0684495	0.0553344	0.240229	0.133025	0.213604	0.133815	0.223989
781.561	PC 18:2-18:2	Phosphocholine	C44H80NO8P	0.0356511	0.0376367	0.0405894	0.0356522	0.0209694	0.0504921	0.0578519	0.0542825	0.0385885	0.0495685	0.0390707	0.0414563	0.0227842	0.0171514	0.0430252	0.0514346	0.0274458	0.0389725	0.0443775	0.0418582	0.0518286	0.0428269	0.0473106	0.0272425	0.02613	0.0890485	0.049199	0.0690958	0.0514064	0.0626093
783.577	PC 18:1-18:2	Phosphocholine	C44H82NO8P	0.024466	0.0277993	0.02138	0.0238128	0.0155723	0.0246032	0.0279614	0.0271628	0.0226045	0.0235668	0.024238	0.0226394	0.0105987	0.00922106	0.0221696	0.0342179	0.0178731	0.0211087	0.0252685	0.020146	0.0250377	0.0250328	0.039704	0.0151707	0.0132684	0.0425458	0.0261318	0.0404597	0.0279237	0.0343529
785.593	PC 18:1-18:1	Phosphocholine	C44H84NO8P	0.0263852	0.0321774	0.0133305	0.0270044	0.0180469	0.0308486	0.0390473	0.033534	0.0321344	0.0305137	0.0359046	0.0361717	0.0147231	0.0127976	0.0346702	0.0389473	0.0175598	0.0245894	0.0296058	0.0229475	0.0295983	0.0305267	0.0407485	0.0206557	0.0178067	0.0478196	0.0336687	0.0562959	0.0362889	0.0412686
687.483	PE 16:1-16:1	Phosphoethanolamine	C37H70NO8P	0.00274828	0.00113249	0.0275753	0.0163379	0.0296742	0.00107868	9.26972e-05	0.0180178	4.29498e-05	0.0333305	0.000116457	8.25215e-05	0.00932334	0.0237255	0.00222178	7.83587e-05	0.0121036	0.00584996	0.00313853	0.00318437	0.000117174	0.00425461	0.00367092	6.99587e-05	0.018225	0.000133953	6.8691e-05	0.00011666	9.28166e-05	9.2615e-05
699.483	PE 15:0-18:3	Phosphoethanolamine	C38H70NO8P	0.00239318	0.00417521	0.00264425	0.00325816	0.00328478	0.00233969	0.00400016	0.00365784	0.00384795	0.00199812	0.00448985	0.00289269	0.0027291	0.00312561	0.00569076	0.0103543	0.00685913	0.004871	0.0130348	0.00861915	0.00451761	0.00894738	0.0100501	0.00453588	0.00800452	0.00557185	0.0111035	0.0151131	0.0144246	0.00383158
711.483	PE 14:0-20:4	Phosphoethanolamine	C39H70NO8P	0.00377016	0.0015818	0.0154252	0.0133612	0.0216242	0.00164231	0.0018067	0.0127241	0.00190106	0.0213119	0.000116457	0.000784586	0.00865218	0.0162054	0.0031146	0.0010408	0.0112996	0.00450699	0.00369256	0.00433176	0.00353335	0.0048204	0.00429016	6.99587e-05	0.0143389	0.00478803	0.00143646	0.00011666	0.00179437	9.2615e-05
713.499	PE 16:0-18:3	Phosphoethanolamine	C39H72NO8P	0.0289062	0.0373013	0.0406423	0.0387205	0.0405956	0.0258933	0.0357611	0.0626541	0.0482107	0.0481371	0.0381141	0.0423504	0.0265934	0.0271118	0.0376199	0.049393	0.0388948	0.0405591	0.0374235	0.0319319	0.0315882	0.0335507	0.0460571	0.0264949	0.0292707	0.03803	0.0327613	0.0329693	0.0355946	0.0345473
715.515	PE 16:0-18:2	Phosphoethanolamine	C39H74NO8P	0.0132563	0.0170527	0.0174209	0.0162519	0.0204953	0.0116745	0.0151472	0.024549	0.0207223	0.0227224	0.0191364	0.0175737	0.00901066	0.0123669	0.0161228	0.0207104	0.017513	0.0148852	0.0141527	0.0137621	0.0121415	0.0107898	0.0169592	0.0108463	0.0107116	0.0178782	0.0142401	0.0151122	0.0150895	0.0139021
739.515	PE 18:2-18:2	Phosphoethanolamine	C41H74NO8P	0.0166758	0.0220048	0.0220904	0.0171022	0.0175909	0.0166538	0.0181254	0.0323339	0.0222158	0.0197467	0.0169357	0.020094	0.00934725	0.00861262	0.0180825	0.0204625	0.0158503	0.0132465	0.0172479	0.0123613	0.0193579	0.0141601	0.0247694	0.0111491	0.00784277	0.0230588	0.0137022	0.00751947	0.0178977	0.0119568
741.533	PE 18:1-18:2	Phosphoethanolamine	C41H76NO8P	7.85084e-05	0.00572162	0.00404091	0.00551457	0.00510336	9.78903e-05	0.00317977	0.00528924	0.00400287	0.00417456	0.000116457	8.25215e-05	0.00280685	0.00187881	0.00397492	7.83587e-05	0.00451903	0.0038944	0.0053793	0.00489303	0.000117174	0.000124572	0.0074986	0.00295317	0.00305338	0.000133953	0.00369945	0.00011666	9.28166e-05	9.2615e-05
813.626	PE 18:2-23:0	Phosphoethanolamine	C46H88NO8P	0.00276214	0.0040148	0.00283763	0.0032421	0.00224046	0.00848452	0.00462979	0.0040417	0.00223757	0.00501433	0.00428139	0.00464511	0.00367319	0.00257802	0.00421278	0.00349548	0.00280696	0.00624396	0.00480494	0.00475489	0.00473439	0.00416648	0.00486064	0.00214211	0.00299994	0.00472983	0.00314193	0.00486996	0.00396251	0.00393545
827.639	PE 18:2-24:0	Phosphoethanolamine	C47H90NO8P	0.00116187	0.00199129	0.00309138	0.00348745	0.00431505	0.00118995	0.00181025	0.00294672	0.00271408	0.00425647	0.00180347	0.00178597	0.00122283	0.00237111	0.00154903	0.00198866	0.00337837	0.00253177	0.00201351	0.00194294	0.00165674	0.0017879	0.00297255	0.00130038	0.00301336	0.00176037	0.00158062	0.00178791	0.00198079	0.00186498
245.236	Sphinganine d14:0	Sphingosine	C14H31NO2	0.222503	0.106944	0.140643	0.0329512	0.0294155	0.256799	0.417307	0.153101	4.29498e-05	7.83835e-05	0.811091	0.0457797	0.563695	0.00418129	0.432502	0.0229989	0.229228	0.309369	9.99812e-05	8.80651e-05	0.0280438	0.261359	0.274176	0.54127	0.0295071	0.0243394	0.194935	0.00011666	9.28166e-05	9.2615e-05
259.251	Sphinganine d15:0	Sphingosine	C15H33NO2	0.00300626	0.00139995	0.00396405	0.000476436	0.000806632	0.00384356	0.00486026	0.00358264	4.29498e-05	7.83835e-05	0.0191462	0.00129201	0.0105705	4.84969e-05	0.00597487	0.000979512	0.00377785	0.00345252	9.99812e-05	8.80651e-05	0.000117174	0.00153102	0.00363523	0.00895417	6.84387e-05	0.000133953	0.00390251	0.00011666	9.28166e-05	9.2615e-05
261.23	Sphingosine t14:0	Sphingosine	C14H31NO3	0.0741442	0.0366582	0.0274928	0.0112938	0.0107204	0.0362542	0.0598464	0.0881474	4.29498e-05	7.83835e-05	0.277799	0.0057279	0.182378	0.000860494	0.0663511	0.00198061	0.0335856	0.0537885	9.99812e-05	8.80651e-05	0.00613189	0.0563511	0.0683562	0.114679	0.017203	0.00659175	0.11147	0.00011666	9.28166e-05	9.2615e-05
271.251	Sphinganine d16:1	Sphingosine	C16H33NO2	0.00888437	0.0090515	0.00252982	5.89104e-05	0.00255236	0.0184492	0.0218385	0.0199913	4.29498e-05	7.83835e-05	0.0307539	8.25215e-05	0.0224794	4.84969e-05	0.0205661	7.83587e-05	0.016757	0.01068	9.99812e-05	8.80651e-05	0.000117174	0.000124572	0.0193852	0.018947	6.84387e-05	0.000133953	0.0141435	0.00011666	9.28166e-05	9.2615e-05
273.267	Sphinganine d16:0	Sphingosine	C16H35NO2	0.118865	0.082232	0.252674	0.0154306	0.0822809	0.250276	0.150103	0.459005	0.00113319	7.83835e-05	1.90302	0.159512	0.724001	0.0153718	0.372921	0.119445	0.161505	0.107173	0.00528856	0.00198427	0.14394	0.0348737	0.139631	0.618073	0.0277706	0.0120303	0.217932	0.00595603	0.00239898	0.00444509
289.261	Sphingosine t16:0	Sphingosine	C16H35NO3	0.0112022	0.00323205	0.0154293	0.00114153	0.00816576	0.0108356	0.00940572	0.0924564	4.29498e-05	7.83835e-05	0.14574	0.00816636	0.0621899	0.00135324	0.0107582	0.00424665	0.00934782	0.0081702	9.99812e-05	8.80651e-05	0.00619709	0.00468805	0.0129676	0.043993	0.00471641	0.0057707	0.0498899	0.00011666	9.28166e-05	9.2615e-05
299.281	Sphingosine d18:1	Sphingosine	C18H37NO2	0.00214673	6.6755e-05	0.000206461	5.89104e-05	3.95154e-05	9.78903e-05	9.26972e-05	9.08263e-05	4.29498e-05	7.83835e-05	0.000116457	8.25215e-05	9.08828e-05	4.84969e-05	8.67588e-05	0.0024513	0.00214553	0.0031425	0.00298443	8.80651e-05	0.000117174	0.000124572	0.000107791	0.00271223	6.84387e-05	0.000133953	6.8691e-05	0.00011666	9.28166e-05	9.2615e-05
301.298	Sphinganine d18:0	Sphingosine	C18H39NO2	0.00149425	0.00273684	0.00917073	5.89104e-05	0.00376545	0.00330422	9.26972e-05	0.0215748	4.29498e-05	7.83835e-05	0.109497	0.0128285	0.0179241	4.84969e-05	0.0216315	0.00511242	0.00127655	0.000102055	9.99812e-05	8.80651e-05	0.0121884	0.000124572	0.000107791	0.00897834	6.84387e-05	0.000133953	0.00323762	0.00011666	9.28166e-05	9.2615e-05
317.293	Sphingosine t18:0	Sphingosine	C18H39NO3	0.00336294	6.6755e-05	0.00154622	5.89104e-05	0.00128192	0.00138867	9.26972e-05	0.0106634	4.29498e-05	7.83835e-05	0.025028	0.00249873	0.00488624	4.84969e-05	8.67588e-05	0.00225563	0.00207017	0.000102055	9.99812e-05	8.80651e-05	0.00301933	0.000124572	0.000107791	6.99587e-05	6.84387e-05	0.00361847	6.8691e-05	0.00011666	9.28166e-05	9.2615e-05
788.475	SQDG 16:0-16:3	Sulfoquinovosyl diacylglycerol	C41H72O12S	7.85084e-05	0.00198529	0.000206461	0.000861739	0.000943078	0.0020037	0.00185183	0.00137203	0.00192688	0.00154379	0.00209225	0.00123631	0.00109977	4.84969e-05	0.0016656	0.00303056	0.00105167	0.00151145	0.00269347	0.00162776	0.00137986	0.00325851	0.00284316	0.00091297	0.000575714	0.00189531	0.00291934	0.00487598	0.00280172	0.0021121
792.505	SQDG 16:0-16:1	Sulfoquinovosyl diacylglycerol	C41H76O12S	7.85084e-05	0.00224847	0.000206461	5.89104e-05	3.95154e-05	9.78903e-05	9.26972e-05	9.08263e-05	0.00207503	7.83835e-05	0.000116457	8.25215e-05	9.08828e-05	4.84969e-05	8.67588e-05	0.00491253	5.36973e-05	0.000102055	0.00275716	8.80651e-05	0.000117174	0.00529427	0.000107791	6.99587e-05	6.84387e-05	0.000133953	0.00357675	0.0047307	0.00491062	9.2615e-05
794.52	SQDG 16:0-16:0	Sulfoquinovosyl diacylglycerol	C41H78O12S	0.00491893	0.010574	0.00592512	0.00502132	0.00492004	0.00583384	0.00440809	0.00347507	0.00869861	0.00446949	0.00661267	0.00443432	0.00198531	0.00177916	0.00488779	0.0152738	0.00571366	0.00666614	0.00862394	0.00609656	0.00665421	0.0158608	0.00915281	0.00546162	0.00374528	0.00907224	0.0194578	0.0236803	0.0197977	0.00870561
816.505	SQDG 16:0-18:3	Sulfoquinovosyl diacylglycerol	C43H76O12S	0.0519139	0.128201	0.0588062	0.059886	0.0585051	0.103346	0.0881004	0.0771821	0.115352	0.0712007	0.1296	0.0803625	0.0538077	0.0388578	0.10204	0.21813	0.0645563	0.085394	0.133999	0.0936147	0.0915462	0.226145	0.161651	0.0599745	0.0491758	0.0792257	0.168612	0.248098	0.176568	0.110169
818.521	SQDG 16:0-18:2	Sulfoquinovosyl diacylglycerol	C43H78O12S	0.00767688	0.0183644	0.00837641	0.00895286	0.00926594	0.0154371	0.0120574	0.00955976	0.0169886	0.00998544	0.0204336	0.0132262	0.0097662	0.00602755	0.0160962	0.0417682	0.0142576	0.0218161	0.0285139	0.0206714	0.0149252	0.0382204	0.02775	0.0113037	0.0103947	0.0177838	0.0353679	0.0509216	0.0369158	0.0175881
820.536	SQDG 16:0-18:1	Sulfoquinovosyl diacylglycerol	C43H80O12S	0.00392846	0.00872972	0.00436167	0.00461301	0.00387038	0.00686138	0.0047165	0.00351919	0.00844934	0.0042171	0.008064	0.00621481	0.00328602	0.00286735	0.00622341	0.0201762	0.00573054	0.00834174	0.0109595	0.00619372	0.00724451	0.0170292	0.0163013	0.00594455	0.00460801	0.00866061	0.0190164	0.0269027	0.0206778	0.00914426
838.489	SQDG 18:3-18:3	Sulfoquinovosyl diacylglycerol	C45H74O12S	0.0140799	0.0288272	0.0165508	0.0152218	0.0148122	0.0347394	0.0262997	0.0251573	0.0257151	0.0243002	0.0480435	0.0249523	0.0213496	0.0146426	0.0398892	0.0573297	0.0196282	0.0291956	0.0533602	0.0412101	0.0355559	0.0696155	0.0564609	0.020686	0.01648	0.0255279	0.0415969	0.0629453	0.0470897	0.0444026
840.505	SQDG 18:2-18:3	Sulfoquinovosyl diacylglycerol	C45H76O12S	7.85084e-05	0.0107409	0.000206461	5.89104e-05	3.95154e-05	9.78903e-05	9.26972e-05	9.08263e-05	0.00856922	7.83835e-05	0.015268	8.25215e-05	9.08828e-05	4.84969e-05	8.67588e-05	0.0218321	0.00843445	0.017533	0.0197846	0.0134049	0.000117174	0.026798	0.0183505	6.99587e-05	0.00421431	0.000133953	0.0157356	0.0228144	0.0162696	0.0148348
842.521	SQDG 18:1-18:3	Sulfoquinovosyl diacylglycerol	C45H78O12S	0.00198025	0.0045789	0.00250709	0.0025592	0.00272083	0.00373882	0.00309958	0.00229362	0.0037414	0.00275738	0.0055745	0.00358019	0.00215466	0.00154359	0.00433754	0.00815693	0.00261768	0.00375631	0.00452755	0.0032551	0.0033858	0.00690675	0.00535049	0.00205269	0.00171827	0.00282271	0.00563627	0.00884245	0.00570962	0.00404957
772.657	TG 14:1-16:1-16:1	Triacyglycerides	C49H88O6	0.0142904	0.00909972	0.0056873	0.00793985	0.00445357	0.0135733	0.0186429	0.0141367	0.00822315	0.0110768	0.0136066	0.0116536	0.0146004	0.0116761	0.0190652	0.029045	0.0120816	0.0188503	0.0219303	0.0143751	0.0185713	0.0239729	0.0198311	0.0212604	0.0114726	0.0151398	0.00511964	0.0244056	0.0174539	0.0146646
774.673	TG 14:1-16:0-16:1	Triacyglycerides	C49H90O6	0.0618479	0.030371	0.0225515	0.0331553	0.0171818	0.0516924	0.0753569	0.0645719	0.0310307	0.045934	0.0514811	0.0471066	0.0624192	0.0453702	0.0796573	0.11466	0.0511063	0.0741908	0.0959561	0.0586449	0.0807536	0.10107	0.0823405	0.0939196	0.0479055	0.056262	0.0220175	0.106613	0.0740435	0.0639224
776.689	TG 14:0-16:0-16:1	Triacyglycerides	C49H92O6	0.113205	0.0587372	0.0398132	0.0567617	0.0304956	0.106214	0.142197	0.113451	0.0607691	0.0853086	0.0850225	0.078386	0.101109	0.0741356	0.133518	0.221607	0.0898825	0.138949	0.157945	0.0946894	0.14277	0.172421	0.125313	0.17624	0.0817104	0.104286	0.0372755	0.183858	0.132331	0.115551
778.704	TG 14:0-16:0-16:0	Triacyglycerides	C49H94O6	0.0957099	0.0688769	0.0519208	0.0553714	0.0311289	0.102441	0.103497	0.105186	0.0472117	0.0798009	0.0758186	0.0713143	0.0737863	0.0569261	0.09857	0.162111	0.0665912	0.107531	0.121575	0.0752593	0.106254	0.126619	0.0889531	0.125136	0.0654304	0.0908512	0.0372649	0.151239	0.11198	0.10291
786.673	TG 15:1-16:1-16:1	Triacyglycerides	C50H90O6	0.0181243	0.0123745	0.00494833	0.0148195	0.00720808	0.0199778	0.0249597	0.0208107	0.0108774	0.0156433	0.0179028	0.0116866	0.0278935	0.0175394	0.0264374	0.0382305	0.0134014	0.0303763	0.0344463	0.0165462	0.0352112	0.0325229	0.0310952	0.034458	0.0154183	0.0183747	0.00713062	0.0405624	0.0247043	0.0157532
788.689	TG 15:1-16:0-16:1	Triacyglycerides	C50H92O6	0.0547099	0.0296445	0.0200592	0.0305884	0.0154683	0.0555445	0.0675058	0.0587778	0.0280177	0.0423646	0.045079	0.0412149	0.0572303	0.0403872	0.0733174	0.106682	0.0454614	0.074326	0.0849017	0.0526905	0.0711318	0.0900684	0.0745333	0.0832925	0.0415487	0.0519687	0.0197875	0.093587	0.0662744	0.0564628
790.704	TG 15:0-16:0-16:1	Triacyglycerides	C50H94O6	0.102994	0.0604091	0.0345639	0.057094	0.0285206	0.0985641	0.117204	0.101441	0.0492502	0.0721184	0.0740247	0.0714741	0.0910953	0.0664294	0.112627	0.191994	0.0754199	0.128726	0.14767	0.0845541	0.118405	0.158004	0.116474	0.147876	0.0698557	0.0874061	0.0315759	0.157932	0.111572	0.100948
792.72	TG 15:0-16:0-16:0	Triacyglycerides	C50H96O6	0.0844645	0.0586766	0.0400456	0.0457714	0.0261387	0.0884432	0.0838407	0.0823467	0.0383963	0.0639666	0.0660651	0.0593514	0.0622871	0.0489928	0.0821714	0.151538	0.0571425	0.0970907	0.109457	0.0640266	0.0880727	0.118033	0.0799637	0.103455	0.0548453	0.0778923	0.0312096	0.123521	0.0919126	0.0914948
796.657	TG 16:1-16:1-16:3	Triacyglycerides	C51H88O6	0.00125712	6.6755e-05	0.000206461	5.89104e-05	3.95154e-05	9.78903e-05	9.26972e-05	9.08263e-05	0.000691826	7.83835e-05	0.000116457	8.25215e-05	0.00528169	0.000507763	0.0011952	0.00176224	5.36973e-05	0.000102055	0.00112152	8.80651e-05	0.000117174	0.00138452	0.000107791	6.99587e-05	0.000546319	0.000133953	6.8691e-05	0.00011666	9.28166e-05	0.000925214
798.673	TG 14:1-16:1-18:2	Triacyglycerides	C51H90O6	0.00357098	0.00218705	0.00156918	0.00244593	0.00125325	0.00357082	0.00523144	0.00450659	0.00234094	0.00323113	0.00395822	0.00309843	0.00494908	0.00318817	0.00588646	0.00820549	0.0031776	0.00487108	0.00675538	0.0042205	0.00480956	0.00671228	0.00544376	0.00568159	0.00289027	0.00413992	0.00161463	0.0070088	0.0050259	0.00370174
800.688	TG 14:1-16:1-18:1	Triacyglycerides	C51H92O6	0.0310136	0.0151585	0.0141529	0.0157594	0.00864527	0.0248531	0.0370413	0.030942	0.0157052	0.0235189	0.02591	0.0210448	0.0303958	0.0209669	0.0356293	0.052995	0.0245896	0.0387106	0.0437276	0.0277134	0.0377101	0.0467642	0.0389126	0.0451423	0.0235257	0.0282568	0.0103503	0.0477857	0.0344196	0.0286789
802.704	TG 16:0-16:1-16:1	Triacyglycerides	C51H94O6	0.143241	0.0734088	0.0489168	0.0798632	0.0427555	0.137037	0.18983	0.140027	0.0800855	0.110696	0.110162	0.105041	0.142536	0.098617	0.174852	0.286107	0.116688	0.183278	0.196121	0.125759	0.191921	0.240532	0.177161	0.229706	0.11125	0.135546	0.0462634	0.236572	0.171328	0.151362
804.72	TG 16:0-16:0-16:1	Triacyglycerides	C51H96O6	0.188291	0.112407	0.0607869	0.102851	0.0544078	0.197175	0.212311	0.194584	0.0949217	0.143327	0.145082	0.128416	0.164524	0.124502	0.212427	0.365227	0.138503	0.229747	0.253409	0.142103	0.227174	0.304838	0.206979	0.281059	0.132218	0.178316	0.0603425	0.290071	0.213389	0.18973
806.735	TG 16:0-16:0-16:0	Triacyglycerides	C51H98O6	0.0392183	0.026088	0.0408668	0.0256727	0.0124855	0.0339104	0.0391256	0.0445085	0.020337	0.0317141	0.0370446	0.0282018	0.028698	0.0190736	0.0349884	0.0435595	0.0195666	0.0328733	0.038347	0.0270957	0.0406321	0.0397159	0.034282	0.0383275	0.026193	0.0386662	0.0147958	0.0514944	0.0398312	0.0348607
806.735	TG 14:0-16:0-18:0	Triacyglycerides	C51H98O6	0.136307	0.103323	0.072714	0.0809895	0.0516873	0.157493	0.133458	0.142676	0.0670855	0.112883	0.112393	0.0976965	0.101885	0.0757453	0.119898	0.253446	0.0882669	0.159508	0.167964	0.108471	0.1497	0.205668	0.132436	0.161172	0.0948615	0.139468	0.048167	0.205826	0.143283	0.14973
814.704	TG 15:0-16:1-18:2	Triacyglycerides	C52H94O6	0.0258678	0.0133479	0.0102293	0.0150903	0.00789206	0.0255443	0.0323341	0.0288217	0.013519	0.0211104	0.0206174	0.0198526	0.0259099	0.0193471	0.0337964	0.0496845	0.0220475	0.0341014	0.0401846	0.0240036	0.0353736	0.0434798	0.0345424	0.0385562	0.0206935	0.0250571	0.00945593	0.0442445	0.0303396	0.0263371
816.72	TG 15:0-16:1-18:1	Triacyglycerides	C52H96O6	0.0857382	0.0456353	0.0266235	0.0469342	0.0257609	0.0808259	0.0933248	0.0873885	0.0435872	0.0606296	0.0631129	0.0639843	0.0799729	0.0560903	0.100092	0.169425	0.0665066	0.109469	0.123501	0.0759579	0.106208	0.141547	0.10689	0.124479	0.0637953	0.0798431	0.0274329	0.136703	0.0962052	0.0821325
818.735	TG 16:0-16:1-17:0	Triacyglycerides	C52H98O6	0.10732	0.0602359	0.0337163	0.0533323	0.0324559	0.108867	0.113204	0.103226	0.0494585	0.0739402	0.0754493	0.074063	0.08887	0.0692208	0.117972	0.212673	0.0792919	0.127211	0.139357	0.0814218	0.114832	0.17127	0.1234	0.150237	0.0711527	0.091158	0.0327759	0.159154	0.111819	0.108764
820.751	TG 16:0-16:0-17:0	Triacyglycerides	C52H100O6	0.062336	0.0440782	0.0311038	0.0358118	0.0202303	0.0639075	0.0559619	0.0567367	0.0265515	0.0491777	0.0458601	0.0408065	0.0407537	0.0359104	0.0524858	0.11105	0.0394936	0.0694721	0.0731306	0.0442053	0.0622172	0.0881283	0.0546853	0.0681503	0.039998	0.0547201	0.0219658	0.0799388	0.0625671	0.0587593
822.673	TG 16:0-16:3-18:3	Triacyglycerides	C53H90O6	7.85084e-05	0.00241171	0.00175625	0.00374192	0.00188975	0.0051907	0.00416577	0.00546848	0.003399	0.0029168	0.00996635	0.00838937	0.00930494	0.00372621	0.00922961	0.00595928	0.00425872	0.00863385	0.0116724	0.00584316	0.00706042	0.00647071	0.00682275	0.00360267	0.00372669	0.00648029	0.0053759	0.0102096	0.00727739	0.00786501
826.704	TG 16:0-16:1-18:3	Triacyglycerides	C53H94O6	0.0114986	0.00723421	0.00530145	0.00737512	0.00436462	0.0112941	0.0156668	0.0145185	0.00776108	0.0111079	0.0155601	0.0124556	0.0143398	0.00959047	0.0170863	0.0219813	0.0106396	0.0174125	0.0237219	0.0131144	0.0154766	0.0216446	0.0182205	0.0184838	0.0106451	0.0143922	0.00689544	0.0256119	0.0158445	0.0154377
828.72	TG 16:0-16:1-18:2	Triacyglycerides	C53H96O6	0.0710919	0.0365684	0.0255776	0.0406919	0.0229084	0.0685459	0.0936602	0.0713843	0.0438693	0.0573319	0.0694805	0.0639631	0.0765773	0.0486104	0.0951932	0.138758	0.0621139	0.103363	0.111692	0.0638149	0.0941375	0.120063	0.0889353	0.111727	0.0565053	0.0755385	0.0290672	0.129699	0.0885561	0.0776306
830.735	TG 16:0-16:1-18:1	Triacyglycerides	C53H98O6	0.149704	0.0858125	0.0488645	0.086207	0.0494815	0.171986	0.181835	0.170015	0.0847858	0.129247	0.134621	0.125586	0.150839	0.109953	0.197186	0.307904	0.122486	0.205879	0.220724	0.13181	0.192408	0.277727	0.183581	0.235614	0.110387	0.161801	0.0560582	0.265887	0.17968	0.164795
832.751	TG 16:0-16:0-18:1	Triacyglycerides	C53H100O6	0.15074	0.0956885	0.0443967	0.0801215	0.0474406	0.165305	0.148717	0.152635	0.0797604	0.128896	0.107753	0.107967	0.114115	0.0905545	0.144563	0.299595	0.102298	0.177323	0.197003	0.126481	0.17692	0.237167	0.162334	0.193516	0.0979929	0.133653	0.0461314	0.244392	0.177482	0.161577
834.766	TG 16:0-16:0-18:0	Triacyglycerides	C53H102O6	0.0856646	0.0676898	0.0337423	0.0507373	0.0302036	0.0982416	0.0692446	0.0697748	0.0373095	0.0674755	0.0625119	0.0574693	0.0538385	0.0427912	0.064349	0.128563	0.0550516	0.0940785	0.102293	0.059442	0.0842066	0.135332	0.0777434	0.0766245	0.0546457	0.100683	0.0335536	0.115827	0.091236	0.083215
836.68	TG 15:0-18:3-18:3	Triacyglycerides	C54H92O6	7.85084e-05	6.6755e-05	0.00108621	0.00156102	0.00106443	0.00335087	0.00388916	0.00324386	0.00113937	0.00278541	0.000116457	0.00239986	0.0027214	0.00183947	0.00416054	0.00319026	0.00284371	0.00395834	0.00550634	0.00223283	0.00182765	0.000124572	0.00230989	0.00299269	6.84387e-05	0.000133953	6.8691e-05	0.00011666	0.00313217	0.00320568
840.719	TG 15:1-18:1-18:2	Triacyglycerides	C54H96O6	0.00656172	0.00359993	0.00212604	0.0035936	0.00226953	0.00702416	0.00833772	0.00784013	0.00403108	0.00585065	0.00774862	0.00669264	0.00764988	0.00551603	0.0089335	0.0136072	0.00562659	0.00988139	0.0131772	0.00732684	0.00903806	0.0119098	0.0116022	0.0104047	0.00531324	0.00748007	0.00306488	0.0125686	0.00939297	0.00819371
842.735	TG 16:0-17:1-18:2	Triacyglycerides	C54H98O6	0.0275522	0.0142305	0.00961203	0.0151825	0.00843021	0.0254289	0.032139	0.0279526	0.014302	0.0209619	0.023416	0.0217141	0.0259601	0.0187271	0.0350959	0.0534581	0.0216539	0.0360453	0.0428557	0.0242471	0.0343389	0.0448914	0.0370418	0.040502	0.0202072	0.025785	0.00992986	0.0458405	0.0308943	0.0283356
844.657	TG 16:3-18:3-18:3	Triacyglycerides	C55H88O6	0.00434485	0.00404512	0.00611543	0.0059431	0.00414556	0.00796263	0.00772583	0.00639361	0.00673012	0.00756729	0.0132923	0.00898592	0.0103883	0.00522373	0.0150799	0.0120032	0.0112906	0.0158487	0.0256783	0.0125844	0.0248708	0.0142449	0.010965	0.00925538	0.00713401	0.0129118	0.0128144	0.0206572	0.0160968	0.0170525
844.751	TG 16:1-17:0-18:1	Triacyglycerides	C54H100O6	0.0505894	0.0315825	0.0169234	0.0283621	0.0167729	0.0569863	0.0601294	0.0561597	0.0258873	0.039291	0.0406888	0.0374021	0.0448299	0.0360034	0.0636353	0.107559	0.0423445	0.0706811	0.071494	0.0446419	0.0613336	0.0924596	0.0642008	0.0775481	0.039343	0.0508642	0.0177184	0.086566	0.0625603	0.0588123
846.766	TG 16:0-17:0-18:1	Triacyglycerides	C54H102O6	0.0495608	0.0300655	0.0165444	0.0258139	0.0146688	0.0538002	0.0482643	0.0438252	0.0217868	0.0369728	0.0337225	0.0299286	0.0345061	0.0302292	0.0470695	0.0996717	0.0329356	0.0553212	0.0588017	0.036083	0.0487256	0.0780966	0.0480443	0.059955	0.0319669	0.0433425	0.0153866	0.0652871	0.0494479	0.0437435
848.688	TG 16:1-18:3-18:3	Triacyglycerides	C55H92O6	0.00945014	0.0114614	0.00780394	0.0120511	0.0082519	0.0191639	0.0181145	0.0166794	0.0108241	0.0162139	0.024385	0.019808	0.0193129	0.0108978	0.02776	0.0272741	0.0189796	0.0291132	0.0413735	0.0305873	0.026596	0.0281506	0.0236021	0.0161981	0.0162042	0.0320777	0.0243288	0.041709	0.026268	0.0296725
848.782	TG 16:0-17:0-18:0	Triacyglycerides	C54H104O6	0.0227182	0.0183537	0.0105713	0.0151505	0.00857445	0.0258821	0.0216075	0.019224	0.00971585	0.0185735	0.0167395	0.0154018	0.0142824	0.0125297	0.0186208	0.0389886	0.0156614	0.0287366	0.0277506	0.0148107	0.0231346	0.0347017	0.0202252	0.0241048	0.0137093	0.0249757	0.0085442	0.0313589	0.0221823	0.0232867
850.704	TG 16:0-18:3-18:3	Triacyglycerides	C55H94O6	0.019562	0.0235311	0.0228127	0.0275949	0.0196544	0.0540733	0.0473724	0.0460836	0.0294605	0.0400294	0.080117	0.0581724	0.0617732	0.0315313	0.0725185	0.0523603	0.040712	0.0622838	0.0968172	0.0539198	0.0515177	0.0588154	0.0433283	0.0360081	0.0358486	0.0618706	0.0500651	0.0867845	0.0607842	0.0676626
852.72	TG 16:0-18:2-18:3	Triacyglycerides	C55H96O6	0.0455221	0.0542377	0.0377386	0.0626217	0.0430647	0.106137	0.103774	0.09762	0.0625075	0.096282	0.173384	0.127539	0.136795	0.0746909	0.172309	0.116614	0.0904149	0.13467	0.197504	0.111255	0.0955283	0.11214	0.0907909	0.0776429	0.0712154	0.129779	0.0927719	0.180309	0.121418	0.134646
854.735	TG 16:0-18:2-18:2	Triacyglycerides	C55H98O6	0.0605216	0.0588917	0.0330169	0.0489873	0.0400826	0.0893074	0.103684	0.0942922	0.0593378	0.088902	0.125057	0.101543	0.116998	0.0699733	0.13661	0.118238	0.0689796	0.105791	0.177588	0.100623	0.0906017	0.108603	0.182089	0.0953203	0.0595297	0.0878784	0.0547566	0.163748	0.107559	0.112333
856.751	TG 16:0-18:1-18:2	Triacyglycerides	C55H100O6	0.0559175	0.0395383	0.0255929	0.0311844	0.0232255	0.0565038	0.0658259	0.0654288	0.0373385	0.0593303	0.0532729	0.0579462	0.0554077	0.0388159	0.0655642	0.0886081	0.0434094	0.0710292	0.0923037	0.0594615	0.0632843	0.0800092	0.0713753	0.0710279	0.0397122	0.0532127	0.0252057	0.108205	0.0737205	0.0646498
858.767	TG 16:0-18:1-18:1	Triacyglycerides	C55H102O6	0.108719	0.0646463	0.0339153	0.053877	0.0360761	0.113713	0.105192	0.110086	0.0718675	0.117595	0.0838976	0.0886995	0.0820865	0.0706498	0.104068	0.193435	0.0700034	0.133776	0.182328	0.114491	0.11692	0.158481	0.120661	0.126414	0.0688128	0.0889483	0.0388633	0.23126	0.149079	0.129593
860.782	TG 16:0-18:0-18:1	Triacyglycerides	C55H104O6	0.0704613	0.0464167	0.021316	0.0354983	0.021437	0.072917	0.0641875	0.0573196	0.0397042	0.0766168	0.0425028	0.0444635	0.0465033	0.0374978	0.0594237	0.114465	0.0414747	0.0737094	0.095382	0.0647214	0.0665048	0.10379	0.06261	0.0739399	0.0381556	0.0630768	0.0217489	0.115099	0.0925432	0.0778655
862.798	TG 16:0-18:0-18:0	Triacyglycerides	C55H106O6	0.0600531	0.0525015	0.019633	0.0475071	0.0202314	0.0819875	0.0475889	0.0482029	0.0235612	0.052367	0.0390476	0.0386613	0.0275183	0.0243978	0.0350956	0.0884997	0.0490702	0.0782655	0.0608825	0.0354337	0.0794766	0.107718	0.0497812	0.0503613	0.0475902	0.079924	0.0360868	0.066544	0.0548371	0.0484608
870.766	TG 17:1-18:1-18:1	Triacyglycerides	C56H102O6	0.0139371	0.00941614	0.00421615	0.00684322	0.0044884	0.0141088	0.0166206	0.0147162	0.00729082	0.0114596	0.0117286	0.0120917	0.0128273	0.0103168	0.0161573	0.0284985	0.0110871	0.0183499	0.0207188	0.0130273	0.0172449	0.0244317	0.0182112	0.0195616	0.00986009	0.0144149	0.00497365	0.0230907	0.0173857	0.0155656
872.688	TG 14:3-18:3-22:3	Triacyglycerides	C57H92O6	0.0447683	0.0596892	0.0423319	0.0700039	0.0491977	0.103356	0.0934366	0.0976405	0.0587969	0.0820645	0.150572	0.102989	0.11666	0.0542494	0.150117	0.158634	0.117908	0.148338	0.241723	0.157898	0.132045	0.161865	0.115394	0.0910175	0.0975089	0.184376	0.147543	0.247117	0.1638	0.172018
874.704	TG 18:2-18:3-18:3	Triacyglycerides	C57H94O6	0.131475	0.180288	0.117224	0.199846	0.148111	0.316399	0.282198	0.265729	0.160035	0.246409	0.417301	0.308343	0.34377	0.164907	0.453961	0.369988	0.26866	0.377312	0.514677	0.381043	0.325678	0.384411	0.274521	0.207464	0.222681	0.454724	0.353633	0.583096	0.361634	0.437514
876.719	TG 18:2-18:2-18:3	Triacyglycerides	C57H96O6	0.0358052	0.0429959	0.0469111	0.0452156	0.0291952	0.0632714	0.0626288	0.0581472	0.032779	0.0570581	0.076729	0.0601454	0.0696232	0.0328113	0.0780479	0.0540923	0.0391366	0.0588996	0.0821541	0.0572999	0.0559439	0.0616137	0.0477375	0.0368063	0.0391908	0.0776549	0.0540806	0.0921944	0.0647152	0.0634701
876.72	TG 18:1-18:2-18:4	Triacyglycerides	C57H96O6	0.0662443	0.0932314	0.0585337	0.100696	0.0697527	0.139502	0.134039	0.131793	0.0817234	0.126102	0.20737	0.166767	0.168078	0.0890116	0.243788	0.16011	0.118584	0.153975	0.259758	0.171911	0.14341	0.152794	0.134129	0.0932055	0.0986634	0.188518	0.140147	0.277057	0.171456	0.185408
878.735	TG 18:2-18:2-18:2	Triacyglycerides	C57H98O6	0.0237351	0.0332599	0.0257983	0.0229166	0.0177971	0.0298168	0.0289237	0.0318462	0.0183715	0.0378124	0.0461202	0.0338231	0.0412402	0.0208076	0.0440969	0.0274757	0.0202357	0.0325304	0.0531019	0.0387166	0.0298824	0.0269444	0.107156	0.0244812	0.0193381	0.0295317	0.0243816	0.0489491	0.0339445	0.0332138
878.735	TG 18:0-18:3-18:3	Triacyglycerides	C57H98O6	0.0471946	0.070659	0.0338825	0.0513803	0.0425963	0.0589369	0.0689	0.0716271	0.0444653	0.0827663	0.108878	0.0827424	0.106178	0.0534545	0.119894	0.078961	0.0585301	0.0809227	0.173883	0.112179	0.0735391	0.0711599	0.350028	0.0691208	0.0505447	0.0701869	0.0600506	0.145551	0.0950695	0.0891215
880.751	TG 18:1-18:2-18:2	Triacyglycerides	C57H100O6	0.0490975	0.0679107	0.0221716	0.0315799	0.0344523	0.0506372	0.0569722	0.0598376	0.0378786	0.0705788	0.0803832	0.0648016	0.0851486	0.0432561	0.0801761	0.0782597	0.042695	0.0703712	0.17445	0.109123	0.0592154	0.0623012	0.134429	0.0670649	0.0394725	0.0426225	0.0314912	0.123132	0.0813088	0.0703033
882.766	TG 18:1-18:1-18:2	Triacyglycerides	C57H102O6	0.0530823	0.0563159	0.0204438	0.0288775	0.0314694	0.0555295	0.0558712	0.0606242	0.0351902	0.0669216	0.06214	0.0625281	0.0659808	0.0372684	0.0685446	0.0875279	0.0417319	0.0724306	0.13191	0.0857145	0.0543092	0.0614999	0.0777848	0.0618667	0.0394884	0.037406	0.0266007	0.114659	0.0737338	0.0624038
884.782	TG 18:1-18:1-18:1	Triacyglycerides	C57H104O6	0.0241827	0.0201181	0.0181835	0.0118224	0.010279	0.0225423	0.0244543	0.0268454	0.016337	0.0231703	0.0197888	0.0194042	0.018502	0.0131498	0.0236019	0.0261011	0.0123941	0.0255092	0.0383047	0.0269982	0.0193976	0.0230978	0.0239323	0.0198583	0.014234	0.0167652	0.010421	0.0448184	0.0275491	0.0264859
884.782	TG 18:0-18:1-18:2	Triacyglycerides	C57H104O6	0.072175	0.0660033	0.0252745	0.0312683	0.0361459	0.0736621	0.0705557	0.0731886	0.0479836	0.0756742	0.0566789	0.0607923	0.0560308	0.0443637	0.076893	0.119708	0.0468778	0.0990079	0.164109	0.102525	0.0592312	0.0918032	0.0760898	0.0740843	0.0459286	0.0501138	0.0310534	0.173229	0.0903822	0.0903308
886.797	TG 18:0-18:1-18:1	Triacyglycerides	C57H106O6	0.037568	0.0324833	0.0126804	0.0207396	0.0176789	0.0381949	0.0359232	0.0352582	0.0208041	0.0405003	0.0307234	0.0298681	0.0300581	0.0245839	0.0342485	0.0628284	0.0247081	0.047206	0.0664913	0.0409642	0.0353793	0.0526936	0.0382	0.0425818	0.0230824	0.0332805	0.0145436	0.0727043	0.0444485	0.0413791
890.817	TG 16:0-18:0-20:0	Triacyglycerides	C57H110O6	0.0130415	0.010842	0.00727209	0.00922123	0.00475125	0.0149439	0.0133116	0.0133495	0.00665655	0.0119665	0.0119795	0.0104761	0.00904585	0.00747205	0.0111605	0.0199132	0.0104524	0.0148163	0.0167438	0.010773	0.0193617	0.020084	0.0134054	0.0137795	0.0108363	0.018059	0.00795882	0.0202696	0.0155827	0.0140711
890.829	TG 14:0-16:0-24:0	Triacyglycerides	C57H110O6	0.0542075	0.044427	0.0157035	0.083341	0.0156048	0.0784708	0.0453433	0.0357277	0.0131772	0.0472037	0.0206814	0.032544	0.0161484	0.0147694	0.0211657	0.0720142	0.0472833	0.0848567	0.0474612	0.0237236	0.0716959	0.0963026	0.0353006	0.0443228	0.0426869	0.0711936	0.0396092	0.050468	0.029595	0.0331367
898.797	TG 18:1-18:1-19:1	Triacyglycerides	C58H106O6	0.00458279	0.00342741	0.00122381	0.00252743	0.00152798	0.00568966	0.00509165	0.00529748	0.00251639	0.00373402	0.0036625	0.00356453	0.0041638	0.00308507	0.00392887	0.0114352	0.00347069	0.00672519	0.0063281	0.00480521	0.0050036	0.00812432	0.00607762	0.00599601	0.00353071	0.00467237	0.00199957	0.00857266	0.00532106	0.00412937
900.813	TG 15:1-16:1-24:0	Triacyglycerides	C58H108O6	0.00980504	0.00718872	0.00335994	0.00545034	0.00346597	0.0108587	0.0108198	0.00882325	0.00436107	0.00836586	0.00741981	0.00646592	0.00722389	0.00684854	0.010176	0.0192015	0.00731833	0.0137902	0.0132778	0.00721754	0.0124208	0.0155854	0.011221	0.0132018	0.00619815	0.00998801	0.00355268	0.0151441	0.00960884	0.00984429
904.749	TG 18:2-18:3-20:2	Triacyglycerides	C59H100O6	0.00628384	0.0418391	0.00383848	0.00756268	0.0121169	0.00544613	0.00589684	0.00597111	0.00354454	0.00548342	0.00896251	0.0104601	0.0090335	0.0159295	0.00970598	0.00921041	0.0152819	0.00939316	0.0421459	0.0125218	0.00702162	0.00690377	0.00825138	0.00476614	0.00448131	0.0088707	0.00695511	0.0108189	0.00708689	0.00905043
904.844	TG 15:0-16:0-24:0	Triacyglycerides	C58H112O6	0.0172086	0.0132847	0.00754644	0.012685	0.00715464	0.0177427	0.0163892	0.0162601	0.00693429	0.0139186	0.0112555	0.011989	0.0103325	0.0100791	0.0131381	0.0294039	0.0128582	0.0187441	0.0221718	0.0119398	0.0186488	0.0252578	0.0164549	0.0185883	0.00994337	0.0197793	0.00681311	0.0220825	0.0159913	0.0164651
906.765	TG 18:3-18:3-20:0	Triacyglycerides	C59H102O6	0.0114025	0.0643237	0.00462444	0.010118	0.0255019	0.00649875	0.00590752	9.08263e-05	0.00360095	0.0057467	0.00978962	0.0129262	0.0129885	0.0260459	0.0116594	0.0144736	0.024734	0.0156573	0.0749272	0.0216967	0.00799348	0.00699434	0.0151136	0.00503465	0.00450488	0.00716377	0.0108996	0.0103866	0.00618406	0.0150038
908.78	TG 18:2-18:2-20:1	Triacyglycerides	C59H104O6	0.0139576	0.063719	0.00482932	0.0108806	0.02969	0.00676118	0.00675959	0.00693752	0.00386273	0.00624725	0.00925895	0.0139568	0.0155236	0.0276295	0.0107276	0.0147202	0.0282332	0.015319	0.077042	0.0232722	0.00772575	0.0075412	0.00968438	0.0065882	0.00436024	0.0069999	0.00978693	0.0122546	0.00704936	0.0153866
910.797	TG 18:1-18:2-20:1	Triacyglycerides	C59H106O6	0.00994666	0.0373815	0.00344365	0.0076508	0.0198444	0.00887519	0.00777278	0.00801355	0.00432852	0.00751035	0.00952684	0.0105004	0.0108239	0.0165934	0.0102852	0.0158869	0.0182954	0.0141159	0.0574211	0.0157575	0.00963179	0.0105368	0.00993825	0.00842568	0.0044765	0.00722832	0.00672144	0.0109323	0.00781932	0.0123685
912.813	TG 18:1-18:1-20:1	Triacyglycerides	C59H108O6	0.0104413	0.0322051	0.00354279	0.00778864	0.0181318	0.0106565	0.00893123	0.00831898	0.00419754	0.00793117	0.00704427	0.00977785	0.00934189	0.0140013	0.00956568	0.0186232	0.0151683	0.0134283	0.048351	0.015157	0.0106614	0.0149209	0.0111203	0.010048	0.00564284	0.008671	0.00548073	0.0146906	0.0100014	0.0138392
914.816	TG 18:0-18:2-20:0	Triacyglycerides	C59H110O6	0.00750301	0.0109367	0.00446562	0.00457694	0.00627522	0.00732858	0.00773481	0.00661964	0.0041694	0.0076361	0.00618914	0.00675101	0.00774121	0.00758164	0.00755671	0.0107217	0.00646607	0.00908956	0.0209488	0.0103543	0.00835869	0.010118	0.00766245	0.00918086	0.00513819	0.00809674	0.00355926	0.0138268	0.00945577	0.00902788
914.828	TG 16:1-18:1-22:0	Triacyglycerides	C59H110O6	0.0205606	0.0193678	0.00581767	0.0114383	0.0113579	0.0191743	0.0180361	0.017243	0.0087142	0.0158745	0.0140259	0.0140006	0.0144658	0.015117	0.0189648	0.0380974	0.0148209	0.0245998	0.0338802	0.0159342	0.0237199	0.030669	0.0206526	0.0234294	0.0123024	0.0194879	0.00647554	0.0270205	0.0188536	0.0188381
916.844	TG 16:0-16:1-24:0	Triacyglycerides	C59H112O6	0.0327812	0.0233835	0.00884869	0.0207114	0.0110363	0.0317463	0.0311671	0.0256368	0.0121826	0.0268417	0.0172884	0.0227313	0.0185378	0.0207466	0.0273069	0.0631249	0.0221051	0.0422825	0.0456754	0.021517	0.0356644	0.04803	0.0301212	0.0381826	0.0190685	0.0343156	0.0106435	0.0456945	0.0318903	0.0294286
918.859	TG 16:0-16:0-24:0	Triacyglycerides	C59H114O6	0.0176525	0.0148687	0.00667557	0.0184085	0.00788409	0.018717	0.0161628	0.0144124	0.00629921	0.0150009	0.0105367	0.0120124	0.00902159	0.00926948	0.0126189	0.0273761	0.0137596	0.0195965	0.0237082	0.0115814	0.0191974	0.0297338	0.0187723	0.0181034	0.00919128	0.0218835	0.00767145	0.0250655	0.0173529	0.0169719
928.844	TG 16:1-17:1-24:0	Triacyglycerides	C60H112O6	0.0121784	0.0087726	0.00380064	0.0060974	0.00418163	0.0119492	0.0126251	0.0103561	0.0047877	0.010084	0.00794667	0.00801454	0.00850495	0.00781098	0.0112071	0.0211069	0.00863402	0.0147953	0.0160183	0.00852267	0.0141532	0.0177319	0.0120461	0.0147067	0.00729231	0.0130491	0.00444405	0.0156366	0.0114083	0.00980595
930.859	TG 16:1-18:0-23:0	Triacyglycerides	C60H114O6	0.022052	0.0161469	0.00739881	0.0140394	0.0078076	0.0230641	0.0235492	0.0206693	0.00892921	0.0179629	0.0143416	0.0162713	0.0146852	0.0149477	0.0208916	0.0406064	0.0173489	0.0268709	0.0323454	0.0139263	0.0264723	0.0327529	0.0231241	0.0267391	0.0143164	0.023827	0.0076725	0.0315376	0.0216035	0.0201741
932.781	TG 18:3-18:3-22:1	Triacyglycerides	C61H104O6	0.00106499	0.00870341	0.000206461	0.00155801	0.00225781	9.78903e-05	9.26972e-05	9.08263e-05	4.29498e-05	7.83835e-05	0.00161828	0.00195015	9.08828e-05	0.00356096	8.67588e-05	7.83587e-05	0.00291814	0.000102055	0.00766219	0.00329517	0.000117174	0.0013235	0.000107791	6.99587e-05	6.84387e-05	0.00179359	0.00163634	0.00011666	9.28166e-05	0.00179688
932.875	TG 15:0-16:0-26:0	Triacyglycerides	C60H116O6	0.0113703	0.00920813	0.00489222	0.00837483	0.00481858	0.0119668	0.010589	0.00994202	0.00477341	0.0102246	0.00775937	0.00813117	0.00707267	0.00647062	0.00924199	0.0205688	0.0092045	0.0142144	0.0167146	0.00954177	0.0132047	0.0190515	0.0124501	0.0124811	0.00692997	0.0146939	0.00542257	0.0179129	0.0114712	0.0115815
934.796	TG 18:2-18:3-22:1	Triacyglycerides	C61H106O6	0.00403576	0.0194015	0.0012117	0.00273729	0.00615824	0.00253553	0.0019996	9.08263e-05	4.29498e-05	0.00143233	0.00284135	0.0037446	0.00406578	0.00746763	0.00296617	0.00421882	0.00672951	0.00490275	0.0180799	0.0059346	0.00249882	0.00211155	0.000107791	0.00137968	0.00171951	0.00292023	0.00271747	0.00558697	0.0028732	0.00368863
936.811	TG 18:3-20:1-20:1	Triacyglycerides	C61H108O6	0.00629088	0.0290981	0.000206461	0.00484171	0.0100505	9.78903e-05	0.00264567	0.00315697	0.00151285	0.00268823	0.00350581	0.00554721	0.00499022	0.0113107	0.00461181	0.00662299	0.0106696	0.00683272	0.0325166	0.00888784	0.00356592	0.0043575	0.00409272	6.99587e-05	6.84387e-05	0.000133953	0.00397528	0.00506437	0.00276895	0.0068337
938.828	TG 18:2-20:1-20:1	Triacyglycerides	C61H110O6	7.85084e-05	0.0268714	0.0016773	0.0044416	0.0113149	0.00522561	0.00493689	0.00407444	0.0026293	0.00520638	0.00527386	0.00593522	0.00697937	4.84969e-05	0.00524534	0.00727844	0.0119479	0.0084202	9.99812e-05	8.80651e-05	0.00479094	0.00659561	0.00664271	0.00472696	0.00268118	0.00434417	0.00385432	0.0078504	0.00488619	9.2615e-05
940.843	TG 18:2-20:0-20:1	Triacyglycerides	C61H112O6	0.00788803	0.0182147	0.00273408	0.00480785	0.00823309	0.00741208	0.0074544	0.00672682	0.00315831	0.00681136	0.00588068	0.00639366	0.0069254	0.00801124	0.0072947	0.0129554	0.0075533	0.00961844	0.0242127	0.00861662	0.00857626	0.0107118	0.00861875	0.00839017	0.00415868	0.00683993	0.00375497	0.010544	0.00734651	0.00869624
942.859	TG 16:1-18:1-24:0	Triacyglycerides	C61H114O6	0.016735	0.0140049	0.00471479	0.0108337	0.00690712	0.0168202	0.0174282	0.0136681	0.00738863	0.0144635	0.0119358	0.0135004	0.01172	0.0116148	0.0144192	0.0315007	0.0127613	0.0231463	0.02956	0.0125809	0.0196435	0.024472	0.0173785	0.0215718	0.0106213	0.0192759	0.0064885	0.0251561	0.0192793	0.0163063
944.875	TG 16:0-18:1-24:0	Triacyglycerides	C61H116O6	0.0202382	0.0145329	0.00575241	0.0133556	0.00764387	0.0192476	0.0186184	0.0149315	0.007769	0.0157369	0.0117075	0.0135897	0.0113486	0.0129578	0.0175401	0.0342376	0.0146103	0.0227012	0.0281599	0.0134608	0.0213067	0.0296967	0.0209915	0.0232266	0.0110759	0.0228876	0.00673782	0.0290089	0.0198442	0.019837
946.89	TG 16:0-18:0-24:0	Triacyglycerides	C61H118O6	0.00687589	0.00581603	0.00271053	0.00561138	0.00329134	0.00707472	0.00662807	0.00660608	0.00262744	0.00639403	0.00403434	0.00468403	0.00334933	0.00326552	0.00499566	0.010975	0.00524714	0.00868114	0.00960009	0.00482472	0.00750885	0.0116218	0.00795308	0.00652456	0.00375175	0.00920609	0.00315624	0.0106675	0.00721061	0.00668621
956.874	TG 16:1-18:1-25:0	Triacyglycerides	C62H116O6	0.00919866	0.00594069	0.00359277	0.00673543	0.00327693	0.00937213	0.00999663	0.00885878	0.00380953	0.00804649	0.00578682	0.0071717	0.00688554	0.00638468	0.00894401	0.0163571	0.00711951	0.0108181	0.0125657	0.00681925	0.0112388	0.0147355	0.00986546	0.0113369	0.00604721	0.010632	0.00324316	0.0128308	0.00861175	0.00816872
958.89	TG 16:0-18:1-25:0	Triacyglycerides	C62H118O6	0.0111814	0.00767805	0.0035097	0.00667817	0.00358743	0.0103019	0.0100198	0.00952001	0.00409481	0.00841249	0.00586581	0.00736821	0.00670697	0.00618504	0.00938754	0.0185293	0.00753612	0.0121569	0.0141158	0.00782079	0.0115767	0.0150408	0.0107439	0.0122769	0.00597717	0.011954	0.00374022	0.0149024	0.00981245	0.00965299
960.906	TG 16:0-17:0-26:0	Triacyglycerides	C62H120O6	0.00350503	0.00315079	0.00157707	0.00294881	0.00178635	0.0039452	0.00303705	0.00341566	0.00145029	0.00381759	0.00227317	0.0023972	0.00192719	0.00206227	0.00316697	0.00548573	0.00275008	0.00394996	0.00531916	0.00218012	0.00405992	0.00541856	0.00438971	0.00349746	0.00206019	0.00442332	0.00162099	0.00577494	0.00321278	0.00399919
964.84	TG 18:3-20:1-22:1	Triacyglycerides	C63H112O6	0.00175397	0.00591628	0.000206461	0.00158703	0.00208459	0.00244229	0.00190905	9.08263e-05	0.000913946	0.00191303	0.00190885	0.00193054	0.00207872	0.00287737	0.00197753	0.00299606	0.00270213	0.00303553	0.00804272	0.00253056	0.00238332	0.00271428	0.000107791	0.0015605	0.00127176	0.00226163	0.00157763	0.00309689	0.00188328	0.0026828
966.858	TG 18:2-20:1-22:1	Triacyglycerides	C63H114O6	0.00272639	0.0052985	0.000206461	0.00192467	0.00205901	0.00283581	0.00263493	0.00238455	0.00135204	0.00287832	0.00304762	0.00277543	0.00287245	0.00266204	0.00320142	0.00455721	0.0027515	0.00389578	0.00644441	0.00366149	0.00312614	0.00434717	0.00328126	0.0029221	0.00166369	0.00270683	0.00153654	0.00464336	0.00285297	0.00327541
968.874	TG 18:1-18:2-24:0	Triacyglycerides	C63H116O6	0.00474186	0.00504329	0.00143274	0.00274125	0.00222643	0.00456357	0.00508613	0.00410532	0.00188564	0.00404149	0.00353969	0.00383757	0.00380977	0.00374779	0.00442951	0.00803828	0.00424219	0.00549427	0.00894952	0.00424473	0.00554892	0.00721275	0.0054869	0.00520556	0.00281834	0.00521141	0.00190158	0.00618949	0.00452744	0.00473791
970.89	TG 16:1-18:1-26:0	Triacyglycerides	C63H118O6	0.00872637	0.00705756	0.00243042	0.00561201	0.00368697	0.00919401	0.00793581	0.0074556	0.00344092	0.00785993	0.00579233	0.00694879	0.00584058	0.00635418	0.00832187	0.0154141	0.00663767	0.0105031	0.0129953	0.0067272	0.0108565	0.0128605	0.0100337	0.0112679	0.00558696	0.010093	0.00337204	0.0131135	0.00924009	0.00885146
972.905	TG 16:0-18:1-26:0	Triacyglycerides	C63H120O6	0.00661305	0.00524794	0.00208196	0.00418875	0.00247502	0.00625048	0.00608547	0.00622507	0.00245793	0.00532682	0.00323227	0.00457234	0.00346263	0.00383361	0.00534799	0.0110738	0.0046984	0.00761633	0.00911101	0.00458881	0.00727776	0.00990792	0.00697922	0.00748672	0.00360724	0.00839573	0.0024511	0.0094594	0.00699098	0.00611515
974.913	TG 16:0-18:0-26:0	Triacyglycerides	C63H122O6	0.00271918	0.00146875	0.000206461	0.00186084	0.00104627	0.00202705	0.00264187	0.00273909	0.00128979	0.00215096	0.00180068	0.00224485	0.0018827	0.00163216	0.00260173	0.00272258	0.00175133	0.0026491	0.00434163	0.00212213	0.00278702	0.00383825	0.00323281	0.00298919	0.00170182	0.00353553	6.8691e-05	0.00401229	0.00291094	0.00283864
982.889	TG 18:1-18:2-25:0	Triacyglycerides	C64H118O6	0.00253757	0.00147415	0.000206461	0.00115204	0.000808047	0.00201237	0.00194033	0.00200393	0.00090184	0.00173254	0.00137693	0.00179283	0.00160005	0.00143837	0.00185107	0.00396401	0.00173954	0.00276573	0.00323165	0.00139093	0.00246753	0.00353338	0.00263138	0.00266484	0.00145413	0.00242204	0.000680878	0.00312129	0.00191192	0.00203289

## Sheet: Statistics
									Average	Stdev						Average	Stdev	t-test						Average	Stdev	t-test						Average	Stdev						Average	Stdev	t-test						Average	Stdev	t-test
Mass (M)	Name	Compound Class	FORMULA (M)	Ler-R1	Ler-R2	Ler-R3	Ler-R4	Ler-R5			arc3-R1	arc3-R2	arc3-R3	arc3-R4	arc3-R5				arc5-R1	arc5-R2	arc5-R3	arc5-R4	arc5-R5				Col-0-R1	Col-0-R2	Col-0-R3	Col-0-R4	Col-0-R5			kac1/2-R1	kac1/2-R2	kac1/2-R3	kac1/2-R4	kac1/2-R5				chup1-R1	chup1-R2	chup1-R3	chup1-R4	chup1-R5
774.455	Arabidopside A	Arabidopsides	C43H66O12	0.0486123	0.0402925	0.0551726	0.0430993	0.0231444	0.0420642	0.0120091	0.0606632	0.0834854	0.064956	0.0503411	0.0599417	0.0638775	0.0121931	0.0214775	0.080593	0.127768	0.0816353	0.0525935	0.0816142	0.0848407	0.0270247	0.0119772	0.0687028	0.044463	0.0989022	0.0864019	0.0522514	0.0701443	0.0227656	0.241174	0.194889	0.24499	0.158533	0.166467	0.201211	0.0405653	0.000232695	0.293636	0.145723	0.286653	0.177236	0.131633	0.206976	0.0777356	0.0054088
802.487	Arabidopside B	Arabidopsides	C45H70O12	0.000392542	0.00195177	0.000206461	0.0010226	0.000544215	0.000823518	0.000699482	0.00158965	0.00186788	9.08263e-05	4.29498e-05	7.83835e-05	0.000733937	0.000913628	0.866125	0.000116457	8.25215e-05	0.00234411	0.00164339	0.00295036	0.00142737	0.00129747	0.386426	0.00138337	0.000823816	0.000937116	0.00233769	0.000557143	0.00120783	0.00069849	0.00517226	0.00658133	0.00837233	0.00600701	0.00672852	0.00657229	0.00117731	2.25463e-05	0.00554035	0.00505187	0.00793614	0.00437615	9.2615e-05	0.00459942	0.00285416	0.032568
537.512	Cer d18:1h16:0	Ceramides	C34H67NO3	0.0171003	0.02473	0.0104769	0.0166813	0.0147101	0.0167397	0.00517978	0.0161658	0.0133193	0.0153266	0.00938422	0.0149321	0.0138256	0.00268963	0.296634	0.0302998	0.0217993	0.0195862	0.0150716	0.0273436	0.0228201	0.00608165	0.127176	0.0135031	0.0106032	0.0231448	0.0251836	0.0125489	0.0169967	0.00666504	0.0098492	0.0160306	0.0215254	0.00895029	0.0109549	0.0134621	0.00527519	0.379655	0.0117574	0.00686721	0.0187883	0.0114952	0.00995934	0.0117735	0.00437742	0.181162
553.507	Cer d16:0h18:1	Ceramides	C34H67NO4	0.0181719	0.0307586	0.0122525	0.0237074	0.0193989	0.0208579	0.00688367	0.0278755	0.0260946	0.0260942	0.0148257	0.0273137	0.0244407	0.0054307	0.387567	0.0403531	0.033297	0.0296377	0.0201767	0.0385462	0.0324021	0.00804476	0.0406878	0.0306763	0.0245504	0.0407205	0.0563568	0.0411376	0.0386883	0.0121076	0.0275548	0.03707	0.0514019	0.0222567	0.024166	0.0324899	0.0120104	0.439897	0.0299694	0.0243818	0.0435226	0.0281683	0.028993	0.031007	0.00730966	0.259208
555.523	Cer d16:0h18:0	Ceramides	C34H69NO4	0.0140861	0.0223897	0.0108801	0.0176524	0.0138529	0.0157722	0.00440982	0.0181672	0.0163123	0.0181538	0.00912528	0.0165994	0.0156716	0.00375883	0.969978	0.0357823	0.0225523	0.0221377	0.0119845	0.0279137	0.0240741	0.00871849	0.0939676	0.0161991	0.0168592	0.0320231	0.035147	0.0179121	0.0236281	0.00917663	0.0138513	0.0164953	0.023027	0.00940043	0.0102175	0.0145983	0.00550929	0.0959515	0.00983112	0.00817868	0.0160197	0.00992795	0.0126302	0.0113175	0.00307515	0.0216693
569.501	Cer t18:1-16:0	Ceramides	C34H67NO5	0.0168218	0.0303193	0.0135554	0.0254516	0.0197784	0.0211853	0.00672429	0.040583	0.0400752	0.0381953	0.02139	0.0366801	0.0353847	0.0079758	0.0159766	0.0590539	0.0406643	0.0373138	0.0217498	0.0506325	0.0418828	0.0141342	0.018234	0.0366047	0.0239798	0.042126	0.0533711	0.0504632	0.041309	0.0117515	0.037508	0.0471846	0.0622383	0.0272432	0.0290934	0.0406535	0.0144216	0.939138	0.0402086	0.0303854	0.0568964	0.0354308	0.0382679	0.0402378	0.0100196	0.880591
571.517	Cer t18:0h16:0	Ceramides	C34H69NO5	0.0146684	0.0209083	0.00981117	0.0206024	0.013297	0.0158575	0.00481024	0.0256372	0.0275242	0.025651	0.0125653	0.0258452	0.0234446	0.0061327	0.0611789	0.0436964	0.0332097	0.0317219	0.0143619	0.0354557	0.0316891	0.0107344	0.0168257	0.0101869	0.0101219	0.0189419	0.0202462	0.0141737	0.0147341	0.00475267	0.00996843	0.0136273	0.0253693	0.00900163	0.00960796	0.0135149	0.00686934	0.752522	0.0102324	0.00791808	0.0185641	0.0091688	0.0103035	0.0112374	0.00420889	0.253058
581.538	Cer d18:0h18:1	Ceramides	C36H71NO4	0.00345315	0.00857855	0.00319384	0.00622494	0.00364603	0.0050193	0.00233414	9.78903e-05	0.00624708	0.00546488	0.00210268	0.006611	0.00410471	0.00286287	0.594945	0.0161132	0.00528858	0.00521117	0.00424021	0.00712131	0.00759489	0.00487445	0.317691	0.00337763	0.00295029	0.00535378	0.00797486	0.00576486	0.00508428	0.00202224	0.00392187	0.0048472	0.00771523	0.00271405	0.00348112	0.00453589	0.00193738	0.67307	0.00307186	0.0024501	0.00546316	0.00498418	0.00387196	0.00396825	0.00126337	0.325881
609.569	Cer d18:1h20:0	Ceramides	C38H75NO4	0.0237985	0.0181183	0.0240945	0.023024	0.0120745	0.020222	0.00515862	0.0253777	0.0241922	0.0312111	0.0105442	0.028394	0.0239438	0.00797315	0.406374	0.0405307	0.0318864	0.0302714	0.0179954	0.0266028	0.0294573	0.00819615	0.0655491	0.0174582	0.0123237	0.0370769	0.0319344	0.0193029	0.0236192	0.0104215	0.0212039	0.0285614	0.027215	0.0197001	0.0232615	0.0239884	0.0038077	0.94252	0.0297496	0.0168	0.0295465	0.0183672	0.0154687	0.0219864	0.00706932	0.779242
625.564	Cer t18:1h20:0	Ceramides	C38H75NO5	0.00650109	0.00851138	0.00437401	0.0074008	0.00542021	0.0064415	0.00162217	0.0125313	0.0122543	0.0109132	0.00606764	0.0101099	0.0103753	0.00260262	0.0208859	0.020656	0.012693	0.012279	0.00788528	0.0156476	0.0138322	0.00471529	0.0106325	0.0119545	0.00523048	0.0128808	0.0134565	0.0107401	0.0108525	0.00330638	0.00851527	0.0124221	0.0156657	0.0087324	0.00670283	0.0104077	0.00359926	0.843819	0.00906887	0.00585667	0.014595	0.00935069	0.0108973	0.00995369	0.00317662	0.672749
651.58	Cer t18:2h22:0	Ceramides	C40H77NO5	0.00385779	0.00750412	0.00422544	0.00664547	0.00610343	0.00566725	0.00157116	0.0131822	0.01036	0.0102574	0.00512531	0.0130752	0.0104	0.00326886	0.0193531	0.0206056	0.0115563	0.0154121	0.00806086	0.0144407	0.0140151	0.00466547	0.0052988	0.00678394	0.00597272	0.0113406	0.0117296	0.0127863	0.00972262	0.00311164	0.00777466	0.00966694	0.0129938	0.00477679	0.00647639	0.00833771	0.00315861	0.504699	0.00855582	0.00624852	0.0124374	0.0075383	0.00962929	0.00888187	0.00234768	0.642511
651.652	Cer d18:0h24:0	Ceramides	C42H85NO3	0.00650384	0.00889447	0.00411367	0.00778827	0.00570768	0.00660159	0.00184824	0.00916476	0.00594419	0.00938415	0.00500316	0.00666703	0.00723266	0.00195657	0.614291	0.0119914	0.0088523	0.00954199	0.00561646	0.0109077	0.00938195	0.00243012	0.0761077	0.00886857	0.00553534	0.00934884	0.00971549	0.00588543	0.00787073	0.00199869	0.0073815	0.0118549	0.00970973	0.00650309	0.00461077	0.00801201	0.0028237	0.929489	0.00813711	0.00429635	0.00947212	0.00693686	0.00738291	0.00724507	0.00190817	0.626312
653.595	Cer t18:1h22:0	Ceramides	C40H79NO5	0.0948066	0.12877	0.0710548	0.108084	0.0792329	0.0963897	0.0230432	0.175104	0.170666	0.154345	0.0817539	0.156538	0.147681	0.037913	0.0323588	0.303717	0.185168	0.186522	0.101746	0.206652	0.196761	0.072119	0.0180249	0.11974	0.0808366	0.177808	0.173447	0.149876	0.140342	0.0404842	0.16729	0.198765	0.241037	0.104505	0.1093	0.164179	0.0584929	0.475125	0.148091	0.107256	0.193443	0.129863	0.132525	0.142236	0.0321222	0.936694
655.611	Cer t18:0h22:0	Ceramides	C40H81NO5	0.0187887	0.0346893	0.0104637	0.0230272	0.022391	0.021872	0.00873988	0.0353543	0.0326859	0.0388091	0.0204843	0.0358263	0.032632	0.00712986	0.0654719	0.0789367	0.0448909	0.0469742	0.0319789	0.0595904	0.0524742	0.0177392	0.00856401	0.0199538	0.0128288	0.0302706	0.0351435	0.0239274	0.0244248	0.00871447	0.0240286	0.0215587	0.0314784	0.0129987	0.0150418	0.0210213	0.00739595	0.52424	0.0117596	0.0105555	0.0209031	0.0136127	0.0134409	0.0140544	0.00403067	0.0421681
663.616	Cer d18:2h24:0	Ceramides	C42H81NO4	0.13322	0.185592	0.124968	0.166788	0.11696	0.145505	0.0293572	0.155317	0.168951	0.165402	0.0833612	0.168162	0.148239	0.0366735	0.899688	0.299696	0.204504	0.185127	0.129228	0.221514	0.208014	0.0619098	0.0756791	0.127208	0.102813	0.150495	0.173625	0.151593	0.141147	0.0269961	0.155637	0.164265	0.191512	0.105594	0.110238	0.145449	0.036769	0.838234	0.160261	0.106074	0.205603	0.146021	0.14353	0.152298	0.0359091	0.594057
665.595	Cer t18:2h23:0	Ceramides	C41H79NO5	0.0266659	0.027797	0.028643	0.0260554	0.0179194	0.0254162	0.00430849	0.045787	0.0439321	0.0441972	0.020588	0.0357808	0.038057	0.0105157	0.0376808	0.0588481	0.0509272	0.0567473	0.0294034	0.0449535	0.0481759	0.0118081	0.00369009	0.0296846	0.0247483	0.043144	0.0425803	0.0390202	0.0358355	0.00821291	0.0424393	0.0405976	0.0552247	0.03003	0.03195	0.0400483	0.0100286	0.488109	0.0495465	0.0329708	0.0572409	0.0355644	0.0346623	0.041997	0.0107938	0.339454
665.632	Cer d18:1h24:0	Ceramides	C42H83NO4	0.123625	0.215505	0.0837471	0.161865	0.135065	0.143962	0.0488813	0.201677	0.167833	0.193074	0.100021	0.179298	0.168381	0.0403453	0.414038	0.325515	0.197664	0.183558	0.12826	0.257201	0.21844	0.0754126	0.100992	0.213181	0.119029	0.18615	0.229284	0.227287	0.194986	0.0458211	0.169288	0.220236	0.306107	0.135296	0.133001	0.192786	0.0725027	0.955656	0.161028	0.137245	0.259084	0.170527	0.182324	0.182041	0.0461425	0.66803
667.611	Cer t18:1h23:0	Ceramides	C41H81NO5	0.036262	0.0662636	0.018782	0.0439597	0.035235	0.0401005	0.0172647	0.0636228	0.06613	0.0673203	0.0420526	0.0665544	0.061136	0.0107576	0.0495106	0.157808	0.0859906	0.0885751	0.0572127	0.110798	0.100077	0.0374695	0.0116884	0.0596736	0.0353493	0.0694352	0.081307	0.0765649	0.064466	0.0182033	0.0747597	0.0694104	0.102603	0.0474124	0.0460274	0.0680426	0.0231932	0.793063	0.0498751	0.0375476	0.0788791	0.0494864	0.0504176	0.0532412	0.0153052	0.322081
669.626	Cer t18:0h23:0	Ceramides	C41H83NO5	0.00553121	0.0103444	0.000206461	0.0059022	0.0107158	0.00654001	0.00428511	0.0127501	0.0119145	0.0114503	0.00605119	0.00871377	0.010176	0.00275792	0.149278	0.0197469	0.00945281	0.0118821	0.00553645	0.0168504	0.0126937	0.00568803	0.0894165	0.0100409	0.00466045	0.0134706	0.0126596	0.008716	0.00990952	0.00350853	0.00962881	0.0104457	0.010237	0.00682777	6.84387e-05	0.00744154	0.0043693	0.353555	0.00736159	0.00725623	0.0134422	0.00922396	0.00844555	0.0091459	0.0025352	0.703541
675.58	Cer t18:1h24:3	Ceramides	C42H77NO5	0.00147637	0.00209148	0.000206461	0.00201472	0.00157319	0.00147244	0.000756662	0.00383494	0.00270796	0.00312797	0.00170659	0.00286349	0.00284819	0.000770567	0.0215289	0.00673508	0.00249884	0.00275307	0.00102363	0.00272784	0.00314769	0.0021292	0.135953	0.00327367	0.00218896	0.00351779	0.00482409	0.00570064	0.00390103	0.00137498	0.00252595	0.00382407	0.0055843	0.00268233	0.00240391	0.00340411	0.0013437	0.579192	0.00389229	0.00333449	0.00721815	0.00410781	0.00431165	0.00457288	0.00152306	0.484968
677.631	Cer d18:2h25:0	Ceramides	C43H83NO4	0.0109936	0.0215974	0.0104178	0.0182308	0.0132802	0.014904	0.0048457	0.0236495	0.022106	0.0229558	0.00971373	0.0208139	0.0198478	0.00576291	0.180236	0.0432782	0.0290527	0.0282556	0.0158814	0.0315512	0.0296038	0.00976226	0.0166623	0.0189088	0.0169136	0.022626	0.0299715	0.0231201	0.022308	0.00500361	0.0211521	0.022498	0.0262332	0.0148074	0.0161234	0.0201628	0.00469785	0.504432	0.0189669	0.0155926	0.0246671	0.0180138	0.0167063	0.0187893	0.00352631	0.234637
679.611	Cer t18.2h24.0	Ceramides	C42H81NO5	0.297559	0.448978	0.214917	0.391602	0.284236	0.327458	0.0926136	0.622348	0.597585	0.620747	0.288554	0.53046	0.531939	0.141075	0.0266833	0.918271	0.599866	0.574707	0.32356	0.695576	0.622396	0.215048	0.0226097	0.405294	0.258769	0.434136	0.692981	0.624226	0.483081	0.175173	0.50263	0.58977	0.779096	0.323725	0.362344	0.511513	0.183929	0.808665	0.469112	0.34987	0.680623	0.453746	0.49814	0.490298	0.120198	0.941316
681.627	Cer t18:1h24:0	Ceramides	C42H83NO5	0.145792	0.238379	0.094248	0.195045	0.154099	0.165513	0.0542668	0.293974	0.273802	0.286228	0.157978	0.260473	0.254491	0.0554291	0.0333914	0.457062	0.285878	0.295474	0.17007	0.358141	0.313325	0.105194	0.0234735	0.258408	0.147052	0.277034	0.32914	0.315867	0.2655	0.0721112	0.274019	0.33764	0.498637	0.197504	0.200975	0.301755	0.124343	0.588213	0.251016	0.194644	0.383882	0.247896	0.247222	0.264932	0.0705106	0.990258
683.641	Cer t18:0h24:0	Ceramides	C42H85NO5	0.0263473	0.0561302	0.0204686	0.0433563	0.0538674	0.040034	0.0160594	0.0590291	0.0548691	0.0610471	0.034957	0.0581201	0.0536045	0.01066	0.154073	0.112616	0.0649616	0.0634664	0.0355291	0.0853757	0.0723898	0.028637	0.0586642	0.0353155	0.02356	0.0526279	0.0664564	0.0430409	0.0442001	0.0163758	0.0404122	0.0462346	0.0718867	0.0280538	0.0262439	0.0425662	0.0184039	0.88577	0.0294585	0.0295281	0.0577257	0.0341475	0.0330796	0.0367879	0.0118905	0.436506
691.647	Cer d18:2h26:0	Ceramides	C44H85NO4	0.0435213	0.0891746	0.0271976	0.0557781	0.0447645	0.0520872	0.0231062	0.0733134	0.0710423	0.0743669	0.0375819	0.077401	0.0667411	0.0164601	0.281419	0.0990818	0.0693112	0.067529	0.0455694	0.0865464	0.0736076	0.0203587	0.156776	0.0816113	0.0416414	0.0754476	0.093547	0.0836062	0.0751707	0.0198407	0.0635526	0.0859429	0.108868	0.0501632	0.0665447	0.0750144	0.0228376	0.991063	0.0709451	0.056889	0.111298	0.0633529	0.0702158	0.0745401	0.0213276	0.962579
693.627	Cer t18:1h25:1	Ceramides	C43H83NO5	0.0633127	0.0790391	0.0625481	0.0638022	0.048133	0.063367	0.0109379	0.103065	0.120117	0.106091	0.0555899	0.101236	0.0972198	0.024425	0.0222015	0.154586	0.110942	0.115742	0.058544	0.114197	0.110802	0.0342193	0.0183554	0.0621471	0.0440543	0.0861964	0.0992339	0.0879391	0.0759142	0.0223535	0.0870895	0.122098	0.128034	0.0639098	0.0604619	0.0923186	0.0316688	0.3717	0.0913006	0.0610292	0.11324	0.0766448	0.0772454	0.083892	0.0195934	0.565025
693.664	Cer d18:1h26:0	Ceramides	C44H87NO4	0.0485174	0.0838025	0.0425734	0.0754378	0.0659969	0.0632656	0.0174861	0.0887321	0.0859992	0.0971673	0.0566856	0.083713	0.0824594	0.0152812	0.101764	0.128046	0.0841041	0.0704224	0.0465184	0.109367	0.0876915	0.0320336	0.172875	0.10494	0.0623878	0.0981451	0.128266	0.101314	0.0990105	0.0236553	0.0870465	0.0986589	0.198874	0.076069	0.0607224	0.104274	0.054703	0.848375	0.0887232	0.0853392	0.155785	0.101347	0.0866933	0.103578	0.0298704	0.795466
695.642	Cer t18:1h25:0	Ceramides	C43H85NO5	0.0112657	0.0223458	0.00788083	0.0161997	0.013593	0.014257	0.00546003	0.0267236	0.0237583	0.026837	0.0157395	0.0228425	0.0231802	0.00452051	0.0226746	0.0510965	0.0257978	0.0248213	0.0167065	0.0347901	0.0306424	0.0131067	0.0325918	0.0226056	0.0141979	0.0195694	0.0303742	0.0252137	0.0223922	0.00605873	0.0218946	0.0271203	0.0403289	0.0162423	0.0167145	0.0244601	0.00991215	0.701012	0.0167598	0.0156798	0.0327081	0.021777	0.0204169	0.0214683	0.00676774	0.825805
695.679	Cer d18:0h26:0	Ceramides	C44H89NO4	0.0959727	0.160911	0.0717745	0.127169	0.127569	0.116679	0.0340229	0.135601	0.123119	0.157167	0.0949761	0.130334	0.128239	0.0225169	0.544037	0.232216	0.164357	0.126937	0.083835	0.199868	0.161443	0.0585393	0.17758	0.103248	0.0672066	0.11917	0.100648	0.0919857	0.0964516	0.0190732	0.0782726	0.097748	0.163403	0.0668767	0.0505009	0.0913603	0.0437928	0.817609	0.0744292	0.0662891	0.116903	0.0825062	0.0743361	0.0828926	0.0198579	0.30286
697.657	Cer t18:0h25:0	Ceramides	C43H87NO5	0.0041979	0.00817402	0.00307844	0.0074306	0.0117995	0.00693609	0.00345719	0.0077241	0.00772827	0.00921124	0.00578101	0.00971853	0.00803263	0.00154021	0.535229	0.0113182	0.00957044	0.010185	0.00437014	0.0122089	0.00953053	0.00305896	0.2443	0.00704159	0.00574055	0.0114808	0.0133169	0.00541605	0.00859918	0.00358089	0.00803111	0.0105641	0.0107071	0.00604138	0.00479918	0.00802858	0.00264488	0.781695	0.00709513	0.00722462	0.0111771	0.00982683	0.00599821	0.00826438	0.00215111	0.862223
707.642	Cer t18:1h26:1	Ceramides	C44H85NO5	0.0715395	0.148741	0.0555155	0.10805	0.089144	0.094598	0.03606	0.181761	0.185307	0.199999	0.102683	0.200531	0.174056	0.0407863	0.0114656	0.303673	0.173941	0.174552	0.107658	0.234797	0.198924	0.0738356	0.0218466	0.141419	0.0887053	0.157708	0.217427	0.211543	0.163361	0.0532249	0.145619	0.173651	0.271036	0.116779	0.117834	0.164984	0.0637259	0.966204	0.144844	0.116877	0.232637	0.147861	0.14326	0.157096	0.0440195	0.844339
709.659	Cer t18:1h26:0	Glycosylceramides	C44H87NO5	0.0565475	0.0979475	0.0375646	0.0893314	0.0765425	0.0715867	0.0245866	0.144858	0.13968	0.156655	0.0881038	0.131806	0.132221	0.0262623	0.00547538	0.228591	0.141393	0.122148	0.0696697	0.167113	0.145783	0.0584877	0.0308909	0.11368	0.0718717	0.117222	0.139683	0.127566	0.114005	0.0256365	0.113718	0.1386	0.215982	0.0846844	0.076201	0.125837	0.0561098	0.679314	0.0979446	0.0885502	0.165462	0.111528	0.0986447	0.112426	0.0307542	0.93191
711.674	Cer t18:0h26:0	Ceramides	C44H89NO5	0.0173722	0.0313523	0.014525	0.0304584	0.0337908	0.0254997	0.00886121	0.0363866	0.0392397	0.0451188	0.0283064	0.03704	0.0372183	0.00605494	0.040467	0.0853224	0.0536223	0.0427934	0.0235103	0.0695081	0.0549513	0.0238349	0.032123	0.0202256	0.0129015	0.0208234	0.0263257	0.0201946	0.0200942	0.00477298	0.0213374	0.0208831	0.0346759	0.0154024	0.0125188	0.0209635	0.00852077	0.847201	0.0160769	0.0128315	0.0271935	0.0190108	0.0172735	0.0184772	0.00536989	0.628352
646.568	CE 18:3	Cholestrol ester	C45H74O2	0.0028941	0.00425526	0.00210295	0.00383822	0.00321981	0.00326207	0.000836527	0.00382761	0.00309421	0.00256245	0.00137991	0.00338822	0.00285048	0.000941924	0.485884	0.00853005	0.00519403	0.00509406	0.00340913	0.00709844	0.00586514	0.00198115	0.0267975	0.00450571	0.00329433	0.00483535	0.00586237	0.00425382	0.00455032	0.000931415	0.00592235	0.00615401	0.00708221	0.00386649	0.00361191	0.00532739	0.00151606	0.357393	0.0049884	0.00235543	0.0057992	0.00314931	0.00380053	0.00401857	0.00138567	0.496615
648.584	CE 18:2	Cholestrol ester	C45H76O2	0.00564666	0.00474791	0.00168281	0.00336512	0.00265262	0.00361902	0.00159162	0.00530842	0.00436699	0.00432534	0.00258193	0.00385651	0.00408784	0.000993156	0.591607	0.00598885	0.00544756	0.00413631	0.00348565	0.00591826	0.00499533	0.00112477	0.152974	0.008211	0.00408341	0.00687529	0.00569921	0.00411556	0.00579689	0.00178629	0.00462186	0.00733529	0.0069725	0.0049802	0.00341918	0.0054658	0.0016509	0.768613	0.00641072	0.00199363	0.00592702	0.00511385	0.00502125	0.00489329	0.00172077	0.438865
650.599	CE 18:1	Cholestrol ester	C45H78O2	0.00722511	0.0040336	0.00235959	0.00336531	0.00206544	0.00380981	0.00206506	0.00616086	0.00612716	0.00599845	0.00263906	0.00395679	0.00497646	0.00160269	0.347518	0.00443996	0.00465058	0.00444369	0.00410315	0.00576836	0.00468115	0.000638669	0.393718	0.00794985	0.00389903	0.0062034	0.00516132	0.00350327	0.00534338	0.00180545	0.00578297	0.00811789	0.00589318	0.00627727	0.00388778	0.00599182	0.00150682	0.554649	0.00731651	0.0020682	0.00816413	0.00491792	0.00649401	0.00579215	0.00240181	0.746985
536.444	DG 14:1-16:1	Diacylglycerol	C33H60O5	0.00351413	6.6755e-05	0.000206461	5.89104e-05	3.95154e-05	0.000777154	0.00153145	9.78903e-05	0.00310573	0.00261685	4.29498e-05	7.83835e-05	0.00118836	0.00153704	0.682896	0.000116457	8.25215e-05	9.08828e-05	4.84969e-05	8.67588e-05	8.50233e-05	2.432e-05	0.341861	0.00444142	0.00187101	0.00224239	0.00284069	8.80651e-05	0.00229671	0.00157781	0.00240266	0.000124572	0.000107791	0.00306545	0.00162775	0.00146564	0.00133284	0.394537	0.000133953	6.8691e-05	0.00319184	0.00217515	9.2615e-05	0.00113245	0.00146101	0.260572
538.459	DG 14:0-16:1	Diacylglycerol	C33H62O5	0.0049446	0.00293614	0.00152255	0.00347596	0.00100374	0.0027766	0.00157563	9.78903e-05	0.00801549	0.00492403	0.00225507	0.00411042	0.00388058	0.00296606	0.483324	0.00403909	0.00220877	0.00451168	0.00328943	0.00593874	0.00399754	0.00139063	0.230097	0.00713692	0.00405318	0.00654652	0.00683512	0.00396884	0.00570812	0.00156352	0.0055126	0.00610152	0.00507662	0.0057374	0.00349387	0.0051844	0.0010154	0.547417	0.0035526	0.0019054	0.00653949	0.00470904	0.00438064	0.00421744	0.00169173	0.185923
540.475	DG 14:0-16:0	Diacylglycerol	C33H64O5	0.00548344	0.00476406	0.0029908	0.0038187	0.00185763	0.00378293	0.0014309	0.00625321	0.0080985	0.00648773	0.00431276	0.00518026	0.00606649	0.00143198	0.0356767	0.00619816	0.00554202	0.00572232	0.00478084	0.00790955	0.00603058	0.00116771	0.026197	0.00896396	0.0042719	0.00776753	0.0107367	0.00640231	0.00762847	0.00246139	0.00593906	0.00912495	0.00773908	0.00706366	0.00452259	0.00687787	0.00175031	0.593605	0.0058294	0.0026029	0.00925359	0.00621629	0.00712339	0.00620512	0.0024111	0.38265
552.475	DG 15:0-16:1	Diacylglycerol	C34H64O5	0.00631966	6.6755e-05	0.0015486	0.0029909	3.95154e-05	0.00219309	0.00260958	9.78903e-05	0.00678386	0.0046771	0.0027092	0.00355167	0.00356395	0.00246735	0.418185	0.000116457	0.00436843	9.08828e-05	0.00343804	8.67588e-05	0.00162011	0.00211002	0.712568	0.00809975	0.00303679	0.00719142	0.00693348	8.80651e-05	0.0050699	0.00339507	0.00679334	0.00949638	0.000107791	0.00610582	0.00444846	0.00539036	0.00346888	0.886288	0.000133953	6.8691e-05	0.00773887	0.00555957	9.2615e-05	0.00271874	0.00366989	0.323715
554.49	DG 15:0-16:0	Diacylglycerol	C34H66O5	0.00470928	0.00407077	0.000206461	0.00350466	0.00175898	0.00285003	0.00184082	0.00510018	0.00668892	0.00553827	0.00222888	0.00432725	0.0047767	0.00166092	0.120482	0.00472277	0.00390289	0.00487472	0.00345981	0.00523466	0.00443897	0.00073309	0.110706	0.00632096	0.00365066	0.00473496	0.0066532	0.00457224	0.0051864	0.00126275	0.00377443	0.0067384	0.00462234	0.00512433	0.00320723	0.00469335	0.00136253	0.569254	0.00405131	0.00230714	0.00779414	0.00581434	0.00445144	0.00488368	0.00205275	0.785934
562.46	DG 16:0-16:3	Diacylglycerol	C35H62O5	0.00256525	0.00487572	0.000206461	0.00356368	0.00244733	0.00273169	0.0017157	0.00613819	0.00534369	0.00580833	0.00346383	0.0039262	0.00493605	0.00117892	0.0454	0.00707521	0.00718161	0.00521484	0.00406798	0.00905602	0.00651913	0.00192959	0.0111885	0.00683935	0.00609875	0.00849667	0.0119051	0.0087086	0.0084097	0.00224284	0.0051695	0.00761187	0.00869869	0.00533121	0.0049632	0.0063549	0.00169287	0.140665	0.012427	0.00786045	0.0121804	0.00710054	0.00957379	0.00982843	0.00243225	0.365709
564.475	DG 16:1-16:1	Diacylglycerol	C35H64O5	0.0065973	0.00335872	0.00231167	0.00458891	0.00185544	0.00374241	0.00191193	0.00594073	0.00866767	0.00588031	0.00225635	0.00423391	0.00539579	0.0023687	0.259177	0.00699685	0.00447836	0.00630957	0.00333422	0.0094945	0.0061227	0.00237947	0.119373	0.00915736	0.00464249	0.0065506	0.0105122	0.00566139	0.00730481	0.00245342	0.00657908	0.00757578	0.00731219	0.00690091	0.0038497	0.00644353	0.00149934	0.521841	0.00667419	0.00167854	0.00954299	0.00652398	0.00634344	0.00615263	0.00282659	0.510699
566.491	DG 16:0-16:1	Diacylglycerol	C35H66O5	0.0185428	0.0105334	0.00600594	0.0107844	0.00571968	0.0103173	0.00518773	0.0161731	0.0223198	0.0185991	0.00953076	0.0131801	0.0159606	0.00491222	0.115343	0.0131304	0.0154369	0.0174211	0.0121924	0.0221366	0.0160635	0.00395937	0.084491	0.0291072	0.0120172	0.0228285	0.0239067	0.015434	0.0206587	0.00686671	0.0204312	0.0283734	0.0194406	0.0221923	0.0111831	0.0203241	0.0061772	0.937424	0.0136568	0.00779437	0.026184	0.0201656	0.0184533	0.0172508	0.00692974	0.457225
568.506	DG 16:0-16:0	Diacylglycerol	C35H68O5	0.0273478	0.0217052	0.0142746	0.0174206	0.0143829	0.0190262	0.00554844	0.0260283	0.0350779	0.0243378	0.0250263	0.0222229	0.0265386	0.00497331	0.054188	0.0499792	0.0253808	0.0341368	0.0192325	0.0317256	0.032091	0.0115615	0.0522291	0.0360557	0.0191978	0.0285304	0.0620682	0.0372495	0.0366203	0.0159476	0.0307956	0.0367188	0.0519338	0.0259783	0.0203441	0.0331541	0.0121092	0.708796	0.0295345	0.0150777	0.0551192	0.0422444	0.0464997	0.0376951	0.0156521	0.916999
582.521	DG 16:0-17:0	Diacylglycerol	C36H70O5	0.0044222	6.6755e-05	0.00272795	5.89104e-05	3.95154e-05	0.00146307	0.00201893	0.0036269	0.00817526	0.00382353	0.00275406	7.83835e-05	0.00369163	0.00291801	0.197822	0.000116457	8.25215e-05	9.08828e-05	4.84969e-05	8.67588e-05	8.50233e-05	2.432e-05	0.165487	0.00767471	5.36973e-05	0.000102055	9.99812e-05	8.80651e-05	0.0016037	0.00339385	0.000117174	0.00593142	0.000107791	0.00454429	6.84387e-05	0.00215382	0.00285778	0.788616	0.00405752	6.8691e-05	0.00800416	0.00571438	0.00413032	0.00439502	0.0029012	0.199679
584.444	DG 16:3-18:3	Diacylglycerol	C37H60O5	0.00646689	0.00874153	0.00924056	0.0101142	0.0091112	0.00873487	0.00136415	0.014444	0.010891	0.00970744	0.00801235	0.00973482	0.0105579	0.00240276	0.178351	0.0198403	0.0113927	0.0126203	0.00714813	0.0182128	0.0138429	0.00518131	0.0656107	0.0102232	0.00953727	0.0103951	0.0220663	0.0145434	0.0133531	0.00525459	0.00734127	0.00754244	0.0110956	0.00583951	0.00451554	0.00726688	0.00246719	0.0470918	0.00987003	0.00880065	0.0157763	0.0142634	0.0242072	0.0145835	0.00611963	0.741807
586.459	DG 16:3-18:2	Diacylglycerol	C37H62O5	0.00145254	0.0029782	0.00124735	0.00209912	0.00269757	0.00209496	0.000754059	0.00424799	0.00375027	0.00383144	0.00240219	0.00314303	0.00347498	0.000717887	0.0180383	0.00715783	0.0039906	0.00589781	0.0027069	0.00859682	0.00566999	0.00236813	0.0123029	0.00563356	0.00339313	0.00533321	0.0100202	0.00697517	0.00627106	0.00245563	0.00476222	0.0050782	0.00667595	0.00299451	0.00355633	0.00461344	0.00143444	0.228718	0.00489991	0.00448462	0.00883464	0.00530182	0.007736	0.0062514	0.00191878	0.989091
588.475	DG 16:1-18:3	Diacylglycerol	C37H64O5	0.00653603	0.0115274	0.00610339	0.0086774	0.00796071	0.00816098	0.00215137	0.0142234	0.0132859	0.0109741	0.00753288	0.0118234	0.0115679	0.00258372	0.0532325	0.0226371	0.018288	0.0188291	0.0123921	0.0338112	0.0211915	0.00794963	0.00764269	0.0164971	0.0131565	0.0202926	0.0309305	0.0249081	0.021157	0.00700113	0.013236	0.019929	0.0345394	0.0131384	0.0141394	0.0189964	0.00913157	0.685639	0.0180278	0.0193301	0.0268032	0.0168626	0.0215756	0.0205198	0.00392417	0.863524
590.49	DG 16:1-18:2	Diacylglycerol	C37H66O5	0.00604298	0.00378948	0.000206461	0.00425933	0.00300312	0.00346028	0.00213387	0.00463845	0.00491138	0.00555367	0.0020947	0.00404575	0.00424879	0.0013205	0.502218	0.010769	0.00497251	0.00926496	0.00264625	0.00507717	0.00654597	0.00335663	0.12101	0.00719325	0.00553238	0.0103195	0.015385	0.00707525	0.00910108	0.00391957	0.00571651	0.00654792	0.0101023	0.00598085	0.00615821	0.00690115	0.00181481	0.287706	0.00971282	0.00489981	0.0180298	0.0110034	0.00977917	0.010685	0.00472444	0.579836
590.49	DG 16:0-18:3	Diacylglycerol	C37H66O5	0.158579	0.237725	0.145683	0.235092	0.180814	0.191579	0.0428198	0.363083	0.363371	0.352826	0.204875	0.321664	0.321164	0.067202	0.00662383	0.548184	0.392293	0.383803	0.236406	0.54541	0.421219	0.130323	0.00567867	0.41459	0.321744	0.498997	0.769503	0.571191	0.515205	0.170011	0.36877	0.482239	0.661691	0.339127	0.317269	0.433819	0.142348	0.435575	0.606919	0.380516	0.760778	0.447705	0.627053	0.564594	0.151434	0.640633
592.506	DG 16:1-18:1	Diacylglycerol	C37H68O5	0.191132	0.273215	0.164417	0.259107	0.191586	0.215891	0.0474524	0.39117	0.401676	0.38737	0.210956	0.332549	0.344744	0.0794696	0.0143829	0.596834	0.458234	0.420397	0.26112	0.603434	0.468004	0.141511	0.00541102	0.431884	0.320604	0.499038	0.70313	0.541565	0.499244	0.141254	0.354103	0.456388	0.616848	0.313898	0.306938	0.409635	0.130306	0.327596	0.552975	0.383295	0.808178	0.502238	0.541161	0.55757	0.155345	0.551784
592.506	DG 16:0-18:2	Diacylglycerol	C37H68O5	0.136176	0.127377	0.193196	0.135798	0.0861382	0.135737	0.0381826	0.212466	0.235162	0.225717	0.117197	0.201486	0.198406	0.0471673	0.0497541	0.256324	0.184918	0.168945	0.0968187	0.203838	0.182169	0.0579561	0.173029	0.161653	0.111653	0.196954	0.199221	0.155305	0.164957	0.035858	0.175325	0.19272	0.213223	0.136942	0.141279	0.171898	0.0328351	0.757753	0.298299	0.156327	0.317563	0.221203	0.190538	0.236786	0.0692171	0.0733175
594.522	DG 16:0-18:1	Diacylglycerol	C37H70O5	0.0384642	0.0360037	0.0240119	0.0333506	0.0234694	0.0310599	0.00692462	0.0409087	0.0475365	0.0482022	0.0323267	0.0577189	0.0453386	0.00942385	0.0258378	0.0506879	0.0481429	0.0501091	0.0268279	0.0596027	0.0470741	0.0121479	0.0336004	0.0657541	0.0403019	0.064257	0.101648	0.0665453	0.0677013	0.0219096	0.0530653	0.0702829	0.111443	0.0522884	0.0324584	0.0639076	0.0297568	0.82419	0.0584579	0.0349178	0.109926	0.0866418	0.0849652	0.0749817	0.0288741	0.665249
596.537	DG 16:0-18:0	Diacylglycerol	C37H72O5	0.0429011	0.0427025	0.0156881	0.0311132	0.0214532	0.0307716	0.0122875	0.0628038	0.0463649	0.0414985	0.0253431	0.0416286	0.0435278	0.013398	0.155283	0.0595567	0.0413641	0.036111	0.0217077	0.0401096	0.0397698	0.0135444	0.303232	0.0513938	0.0458057	0.0711622	0.0766055	0.0552698	0.0600474	0.0132122	0.0656277	0.072156	0.0699639	0.044897	0.0563528	0.0617995	0.0112242	0.82688	0.0782774	0.051056	0.0746615	0.05034	0.0543917	0.0617453	0.0135882	0.846226
604.506	DG 17:0-18:3	Diacylglycerol	C38H68O5	0.00202156	0.00251672	0.00152279	0.00223592	0.00136244	0.00193189	0.000483253	0.00323345	0.00343884	0.00327821	0.00178662	0.00286662	0.00292075	0.000667674	0.0278067	0.00492189	0.00454616	0.00353082	0.00183968	0.00491956	0.00395162	0.00131046	0.0119944	0.0041726	0.00334319	0.00498744	0.00770685	0.00547531	0.00513708	0.00164991	0.00257467	0.00393614	0.00633057	0.00344084	0.00277761	0.00381197	0.00150809	0.221583	0.00432633	0.00310188	0.00730069	0.00454751	0.00586377	0.00502804	0.00160443	0.918232
612.475	DG 18:3-18:3	Diacylglycerol	C39H64O5	0.0818129	0.08439	0.0981703	0.0934476	0.0650055	0.0845653	0.0127885	0.171158	0.137837	0.15053	0.0803434	0.123209	0.132616	0.0341122	0.0184462	0.208031	0.140302	0.152928	0.0750005	0.170291	0.149311	0.0487455	0.0207398	0.129563	0.107392	0.171997	0.264418	0.160865	0.166847	0.0602233	0.144316	0.135628	0.167934	0.0992762	0.103808	0.130193	0.0287462	0.254271	0.190133	0.126141	0.229199	0.140867	0.17834	0.172936	0.0409533	0.856357
614.491	DG 18:2-18:3	Diacylglycerol	C39H66O5	0.037203	0.0566033	0.0315779	0.0595801	0.044701	0.0459331	0.012082	0.0829842	0.0788892	0.0820795	0.0520428	0.0761595	0.074431	0.0128038	0.00678503	0.142784	0.0924795	0.0888061	0.0577849	0.14528	0.105427	0.0377409	0.00997524	0.0930094	0.0677321	0.0947887	0.152396	0.116112	0.104808	0.0316488	0.0663746	0.0767094	0.12905	0.0585125	0.0582008	0.0777694	0.0296412	0.20073	0.108655	0.0868149	0.155036	0.0922263	0.105782	0.109703	0.0269297	0.798896
616.506	DG 18:2-18:2	Diacylglycerol	C39H68O5	0.05014	0.0476807	0.0910586	0.0464022	0.036927	0.0544417	0.0210737	0.0664011	0.0758858	0.0748889	0.0360049	0.0636	0.0633561	0.0161819	0.474606	0.0831691	0.0762419	0.0831812	0.043765	0.0923384	0.0757391	0.0187665	0.129961	0.0548041	0.0396832	0.0694569	0.102973	0.0647953	0.0663425	0.02344	0.069323	0.0618343	0.0970965	0.0375034	0.0459668	0.0623448	0.0231407	0.792963	0.0850163	0.045304	0.0952766	0.05199	0.0749435	0.0705061	0.0213413	0.776466
618.522	DG 18:1-18:2	Diacylglycerol	C39H70O5	0.0206008	0.0283167	0.0184022	0.0254372	0.0202228	0.0225959	0.00412309	0.0301055	0.0313423	0.0312471	0.0210617	0.0298236	0.028716	0.00433156	0.0513938	0.0489484	0.0357819	0.0340965	0.022713	0.0497971	0.0382674	0.0113196	0.0196257	0.0345831	0.0258559	0.0380185	0.0632764	0.048606	0.042068	0.0143857	0.0303976	0.0360966	0.076587	0.0272242	0.023196	0.0387003	0.021698	0.779736	0.0358397	0.0274829	0.0624137	0.0380378	0.0401613	0.0407871	0.013011	0.886262
620.537	DG 18:1-18:1	Diacylglycerol	C39H72O5	0.021595	0.0141117	0.0150869	0.0112489	0.0117999	0.0147685	0.00413322	0.0194695	0.0305171	0.0331414	0.0109248	0.0348738	0.0257853	0.0102448	0.0563037	0.0240826	0.0168974	0.0266524	0.00711537	0.0213551	0.0192205	0.00767072	0.286284	0.0294173	0.0104477	0.0182169	0.0535962	0.0365194	0.0296395	0.016734	0.0166573	0.019858	0.0498013	0.0143691	0.0172987	0.0235969	0.0147786	0.56181	0.0241025	0.0111019	0.073781	0.0444009	0.0542489	0.041527	0.0246968	0.398918
622.553	DG 18:0-18:1	Diacylglycerol	C39H74O5	0.00830317	0.00713401	0.00421509	0.00549801	0.00381978	0.00579401	0.00190851	0.00929586	0.00877084	0.00900613	0.00633817	0.0155812	0.00979845	0.00344058	0.0524109	0.010485	0.00968356	0.00790542	0.0061901	0.0125216	0.00935715	0.00242541	0.0325365	0.0121368	0.00718672	0.0102245	0.0217899	0.0169212	0.0136518	0.00576101	0.00900952	0.0135909	0.0185449	0.0086295	0.00601159	0.0111573	0.00494924	0.483654	0.0102878	0.00601124	0.0250285	0.0170507	0.0186349	0.0154026	0.00741925	0.687802
624.569	DG 18:0-18:0	Diacylglycerol	C39H76O5	0.0275722	0.0262013	0.00773118	0.0190951	0.00673308	0.0174666	0.00988759	0.0482418	0.0273574	0.0236653	0.00665505	0.0222432	0.0256325	0.0149135	0.337375	0.0147569	0.0213991	0.0104103	0.00641195	0.0109001	0.0127757	0.00565461	0.38404	0.032469	0.0334263	0.0602322	0.0259891	0.0171969	0.0338627	0.016103	0.0467426	0.0425626	0.0185441	0.0281112	0.0388615	0.0349644	0.0114917	0.903969	0.0469587	0.0301765	0.023263	0.0137923	0.0144196	0.025722	0.0136652	0.413831
652.599	DG 14:0-24:0	Diacylglycerol	C41H80O5	0.00468871	0.00443032	0.00298463	0.00335155	0.0017442	0.00343988	0.00118648	0.0068494	0.00487601	0.00465779	0.00220358	0.00485298	0.00468795	0.00165132	0.207158	0.00440811	0.00421243	0.00425265	0.00245227	0.00536257	0.00413761	0.00105272	0.354122	0.00754128	0.00566356	0.00995179	0.00686716	0.00527902	0.00706056	0.00185427	0.00655419	0.00764609	0.00554967	0.00567196	0.00637375	0.00635913	0.000839932	0.463148	0.00654649	0.00416626	0.00629888	0.0044598	0.00487544	0.00526937	0.00108609	0.0993455
668.54	DG 16:0-24:6	Diacylglycerol	C43H72O5	0.00529684	0.00684046	0.000206461	0.00415609	0.00794615	0.0048892	0.00299099	0.00593489	0.00188826	0.00190938	0.0086576	0.00381563	0.00444115	0.00288652	0.815598	0.0291873	0.00501204	0.021364	0.0135306	0.0241743	0.0186536	0.00950158	0.014894	0.0102132	0.00579987	0.00369873	0.0377742	0.0321244	0.0179221	0.0158469	0.00892353	0.00807488	0.0336761	0.00603816	0.00704397	0.0127513	0.0117474	0.573949	0.0113253	0.00423957	0.0345122	0.0287334	0.0367704	0.0231162	0.0145191	0.603642
680.631	DG 16:0-24:0	Diacylglycerol	C43H84O5	0.00477271	0.00469671	0.00442548	0.00465296	0.00226655	0.00416288	0.00106795	0.00625798	0.00560068	0.00627251	0.00316296	0.00477271	0.00521337	0.00130013	0.200208	0.00656375	0.00495476	0.00376175	0.00255603	0.00543999	0.00465526	0.00154539	0.573971	0.0075532	0.00438076	0.00783166	0.00675798	0.00490239	0.0062852	0.0015622	0.00627814	0.0077618	0.00623782	0.00557677	0.00446161	0.00606323	0.00120038	0.807443	0.00757905	0.0038579	0.00863263	0.00600328	0.00532079	0.00627873	0.00187654	0.99542
694.646	DG 16:0-25:0	Diacylglycerol	C44H86O5	0.00262185	0.0026813	0.00256529	0.00255043	0.00133311	0.00235039	0.00057102	0.00337207	0.00358691	0.00334192	0.00187035	0.00344303	0.00312286	0.000706529	0.0937672	0.00375432	0.00302348	0.00349	0.00209159	0.00372579	0.00321703	0.000693921	0.0631438	0.00536835	0.00246361	0.00404726	0.00441701	0.00320981	0.00390121	0.00111631	0.00370648	0.00431933	0.00351012	0.00366146	0.00296785	0.00363305	0.000483423	0.635316	0.00356134	0.00168898	0.00545654	0.00413153	0.00375395	0.00371847	0.00135428	0.821745
704.631	DG 18:2-24:0	Diacylglycerol	C45H84O5	0.00223921	0.00340303	0.000206461	0.00286951	0.00264194	0.00227203	0.00122888	0.00467584	0.00402794	0.00412045	0.00236246	0.00453042	0.00394342	0.000924517	0.0411835	0.00658375	0.00475922	0.00526178	0.00270731	0.00708779	0.00527997	0.00172178	0.0130053	0.00648531	0.00513475	0.00787398	0.0117865	0.00805635	0.00786738	0.00248862	0.00581515	0.0069437	0.0113982	0.00474092	0.00442634	0.00666486	0.00282475	0.495376	0.00594757	0.00495222	0.00809901	0.00618619	0.00679369	0.00639574	0.0011606	0.26506
724.602	DG 18:0-26:6	Diacylglycerol	C47H80O5	0.0144288	0.0138699	0.000206461	0.00784061	0.0099436	0.00925786	0.0057536	0.0189238	0.00534565	0.00462561	0.0133831	0.010923	0.0106402	0.00592514	0.71793	0.0461445	0.0075393	0.0313717	0.0170826	0.0307045	0.0265685	0.0147943	0.040661	0.0179969	0.014164	0.016063	0.0465287	0.0410527	0.0271611	0.0153636	0.0228835	0.019822	0.0408701	0.0138114	0.0185371	0.0231848	0.0104119	0.644709	0.0226513	0.0133161	0.048145	0.0415998	0.0423558	0.0336136	0.0148621	0.518715
699.564	Glc-O-t18:1h16:0	Glycosylceramides	C40H77NO8	0.00518492	0.00868946	0.00478165	0.00718342	0.00631071	0.00643003	0.00157752	0.00922674	0.00856464	0.00776109	0.00469217	0.0074528	0.00753949	0.00173649	0.321192	0.0156864	0.01001	0.00775891	0.00825182	0.012378	0.010817	0.00326845	0.026951	0.00903716	0.00584266	0.0119707	0.0149498	0.0110536	0.0105708	0.00339396	0.00868687	0.00973911	0.0149459	0.00652392	0.00585288	0.00914973	0.0036028	0.538839	0.0110237	0.00682508	0.0135418	0.00839277	0.00864076	0.00968483	0.00262709	0.656671
715.56	Glc d18:1h16:0	Glycosylceramides	C40H77NO9	0.0278717	0.0363661	0.0329972	0.0308095	0.0213885	0.0298866	0.00567426	0.043448	0.0415475	0.0406649	0.0220114	0.0387386	0.0372821	0.00870304	0.150117	0.0596652	0.0445501	0.0407201	0.0231681	0.0501509	0.0436509	0.0134875	0.0685751	0.0387408	0.0280009	0.0525387	0.0555826	0.0456345	0.0440995	0.0111054	0.0556775	0.057066	0.0637474	0.0354448	0.0344541	0.049278	0.0134357	0.525186	0.0616122	0.0349233	0.0590765	0.0431854	0.046257	0.0490109	0.0111813	0.505625
731.554	Glc t18:1h16:0	Glycosylceramides	C40H77NO10	0.037914	0.0499528	0.0263466	0.0426168	0.0305869	0.0374834	0.00940231	0.0664439	0.0700324	0.0651521	0.0381246	0.066204	0.0611914	0.0130254	0.0108585	0.0843161	0.0644975	0.0554165	0.03297	0.0744713	0.0623343	0.0196552	0.0341549	0.106422	0.068143	0.109173	0.15191	0.119679	0.111065	0.0300414	0.0923097	0.106709	0.147188	0.0645569	0.0716331	0.0964792	0.0329004	0.485022	0.129579	0.09128	0.154213	0.0931014	0.110535	0.115741	0.0265026	0.800675
787.616	Glc t18:1h20:0	Glycosylceramides	C44H85NO10	0.00855442	0.0134744	0.00846023	0.0113551	0.00791571	0.00995197	0.00238227	0.0200458	0.0155081	0.0153595	0.00832275	0.0172793	0.0153031	0.00433499	0.0419159	0.0392824	0.0170041	0.0165397	0.0111605	0.0204864	0.0208946	0.0108066	0.0579787	0.0204936	0.0129933	0.0234245	0.0279445	0.0217566	0.0213225	0.00544335	0.0174345	0.0225674	0.0259246	0.0126485	0.0129115	0.0182973	0.00587515	0.422868	0.0204377	0.0147765	0.0280785	0.0164405	0.0211407	0.0201748	0.00516132	0.741065
799.653	Glc d18:1h22:0	Glycosylceramides	C46H89NO9	0.00187663	0.00361312	0.000206461	0.00341142	0.00289073	0.00239967	0.0013983	0.00117335	0.00160655	0.00172222	0.000878361	0.00177589	0.00143127	0.000389348	0.174083	0.00367153	0.00555167	0.00565534	0.00387681	0.00781073	0.00531322	0.00167107	0.0173352	0.00525587	0.00345819	0.00587032	0.00717925	0.00164072	0.00468087	0.0021636	0.00468229	0.00551211	0.00923653	0.00358302	0.00405887	0.00541456	0.00225531	0.61386	0.00759917	0.0038046	0.00747835	0.00443135	0.00532585	0.00572786	0.00173979	0.423583
815.648	Glc t18:1h22:0	Glycosylceramides	C46H89NO10	0.0535504	0.0748716	0.0495161	0.0656155	0.0505227	0.0588153	0.0110341	0.104929	0.0980955	0.0916237	0.046746	0.0850078	0.0852804	0.0227789	0.0475592	0.17859	0.110998	0.106646	0.0658148	0.133776	0.119165	0.0412749	0.0134247	0.118978	0.0822143	0.150623	0.173978	0.132207	0.1316	0.0344833	0.12312	0.131843	0.179932	0.0851321	0.084622	0.12093	0.0393854	0.66066	0.144986	0.101817	0.161088	0.113899	0.123769	0.129112	0.0238718	0.897746
825.668	Glc d18:2h24:0	Glycosylceramides	C48H91NO9	0.0163094	0.0206064	0.0140831	0.0195157	0.0137859	0.0168601	0.00310454	0.0293418	0.0245459	0.0233	0.0117469	0.0217626	0.0221395	0.00646449	0.138352	0.0412806	0.0264332	0.0259915	0.0152396	0.028258	0.0274406	0.0092762	0.0419409	0.0229796	0.0149015	0.0303437	0.0295107	0.0266062	0.0248684	0.00627405	0.0255468	0.0289327	0.0370226	0.0164682	0.0174247	0.025079	0.00852136	0.965586	0.0338909	0.0204738	0.0305115	0.024008	0.0282335	0.0274235	0.00529112	0.506048
839.648	Glc t18:3h24:0	Glycosylceramides	C48H89NO10	0.00415285	0.0051788	0.0028078	0.00520949	0.00322507	0.0041148	0.00109906	0.00864371	0.0076926	0.00907396	0.00432903	0.00688316	0.00732449	0.00187777	0.0108808	0.0161185	0.00722308	0.00730137	0.00479832	0.0104644	0.00918114	0.00436894	0.0361083	0.0108497	0.00661016	0.0125025	0.0123256	0.0120243	0.0108625	0.00246285	0.00871331	0.012496	0.0159066	0.0067341	0.00742972	0.0102559	0.00386388	0.774784	0.0123744	0.0093187	0.0159344	0.0107306	0.0111919	0.01191	0.00250164	0.523392
841.663	Glc t18:2h24:0	Glycosylceramides	C48H91NO10	0.190339	0.291457	0.139651	0.292852	0.198113	0.222482	0.0674492	0.406464	0.398087	0.38258	0.193872	0.333588	0.342918	0.0879725	0.0412441	0.551648	0.366834	0.340789	0.214768	0.437498	0.382307	0.124253	0.0353762	0.388422	0.286456	0.464433	0.664804	0.520446	0.464912	0.142072	0.396139	0.452351	0.66493	0.311972	0.304453	0.425969	0.147012	0.681381	0.538267	0.35203	0.666369	0.422179	0.450152	0.4858	0.121007	0.808687
843.679	Glc t18:1h24:0	Glycosylceramides	C48H93NO10	0.286779	0.385397	0.253802	0.31386	0.232498	0.294467	0.0595761	0.391154	0.460491	0.464111	0.235443	0.419891	0.394218	0.0937484	0.0795158	0.605005	0.412929	0.360897	0.226746	0.447413	0.410598	0.137319	0.120995	0.572159	0.400657	0.683221	0.829751	0.592507	0.615659	0.157364	0.654339	0.763346	0.885126	0.411245	0.476323	0.638076	0.196601	0.847189	0.742619	0.501787	0.88327	0.638683	0.527614	0.658795	0.157861	0.676641
853.7	Glc d18:2h26:0	Glycosylceramides	C50H95NO9	0.0019918	0.00260554	0.000206461	0.0018744	0.00150992	0.00163762	0.000892033	9.78903e-05	0.00252648	9.08263e-05	4.29498e-05	0.00185584	0.000922798	0.00118207	0.311893	0.000116457	0.00284726	0.00252759	0.00113073	0.00332457	0.00198932	0.00132792	0.636206	0.00209644	0.0019925	0.00348253	0.00396005	0.00394176	0.00309466	0.000978277	0.0031751	0.000124572	0.0035338	6.99587e-05	0.00223198	0.00182708	0.00164924	0.177632	0.00363292	0.00197185	0.00428709	0.00269006	0.00242957	0.0030023	0.000940174	0.882789
857.694	Glc t18:1h25:0	Glycosylceramides	C49H95NO10	0.00422361	0.00639619	0.00271699	0.00538688	0.00449681	0.0046441	0.00137239	0.0106124	0.0101773	0.0114058	0.00509612	0.0110879	0.00967589	0.00260235	0.00505839	0.0153709	0.00925709	0.0079235	0.00375461	0.00909413	0.00908004	0.00416245	0.053459	0.0103131	0.00731974	0.0142699	0.0147201	0.011311	0.0115868	0.00303822	0.011763	0.0119367	0.0164548	0.00866427	0.00636686	0.0110371	0.00381212	0.807295	0.0130127	0.00831283	0.0125236	0.00865849	0.00957599	0.0104167	0.0022024	0.505411
869.694	Glc t18:2h26:0	Glycosylceramides	C50H95NO10	0.0332283	0.0391145	0.0277952	0.0386501	0.0263233	0.0330223	0.00593776	0.0694275	0.0660571	0.0647522	0.0342557	0.0619684	0.0592922	0.0142503	0.00519946	0.0719554	0.0608252	0.049813	0.0272197	0.0582403	0.0536107	0.01674	0.0320183	0.059588	0.0417253	0.0731309	0.0982555	0.0693057	0.0684011	0.0206382	0.0718761	0.0897024	0.0993286	0.0443515	0.0439825	0.0698482	0.0254289	0.923722	0.0815022	0.0576669	0.0921213	0.0666441	0.0743196	0.0744508	0.0132724	0.596483
871.71	Glc t18:1h26:0	Glycosylceramides	C50H97NO10	0.0630026	0.115506	0.0317044	0.0676988	0.0620892	0.0680003	0.0301423	0.103722	0.110797	0.111198	0.0640263	0.107706	0.0994899	0.0200501	0.0876641	0.150785	0.0926464	0.0865347	0.061187	0.120254	0.102281	0.0342971	0.131704	0.207424	0.0953844	0.191276	0.207968	0.153032	0.171017	0.0478148	0.131207	0.19796	0.213642	0.104993	0.143502	0.158261	0.0459079	0.678331	0.171244	0.127539	0.211036	0.135746	0.144173	0.157947	0.0339209	0.631552
495.332	LPC 16:0	Lysophosphocholine	C24H50NO7P	0.0044071	0.00363294	0.00334383	0.00201463	0.00124851	0.0029294	0.00127598	0.0020294	0.00336038	0.00396755	0.00308195	0.0024083	0.00296952	0.000768156	0.953453	0.000116457	0.00269083	9.08828e-05	0.00108516	8.67588e-05	0.000814018	0.00113296	0.0242205	0.00556694	0.00236429	0.000102055	0.00751916	8.80651e-05	0.0031281	0.00332458	0.000117174	0.000124572	0.000107791	6.99587e-05	6.84387e-05	9.75868e-05	2.65936e-05	0.0758837	0.000133953	0.0042488	0.00011666	0.00693487	0.00682572	0.003652	0.00339416	0.811451
517.317	LPC 18:3	Lysophosphocholine	C26H48NO7P	0.00398331	0.00356873	0.00374231	0.00353619	0.00171902	0.00330991	0.000906859	0.00477457	0.00475155	0.00583163	0.00506126	0.00496035	0.00507587	0.000441786	0.00445227	0.00590033	0.00511244	0.0050014	0.00279986	0.005646	0.00489201	0.00122708	0.0490304	0.00512701	0.00274553	0.00368044	0.00733202	0.00577156	0.00493131	0.00179235	0.00474174	0.00393203	0.00546599	0.00289096	0.00282954	0.00397205	0.00115108	0.343436	0.00382566	0.00994354	0.0141718	0.00434153	0.0032961	0.00711573	0.00476695	0.365591
519.332	LPC 18:2	Lysophosphocholine	C26H50NO7P	0.00560009	0.00515086	0.00626758	0.00466391	0.00238635	0.00481376	0.00147989	0.00498884	0.00653839	0.00702885	0.00642635	0.00668862	0.00633421	0.000785545	0.0769524	0.00808742	0.00699819	0.00595046	0.00316712	0.00747077	0.00633479	0.00193547	0.200247	0.00847089	0.00361732	0.00481176	0.00932097	0.00843819	0.00693183	0.00254099	0.00788353	0.0079945	0.00947668	0.00524006	0.00447418	0.00701379	0.00208445	0.956898	0.00844718	0.0133399	0.0237908	0.0104189	0.00607991	0.0124153	0.0068943	0.133717
521.348	LPC 18:1	Lysophosphocholine	C26H52NO7P	0.00194067	0.00155248	0.00151413	0.00158428	0.000985606	0.00151543	0.000341928	9.78903e-05	9.26972e-05	0.00173006	0.00103983	0.00101544	0.000795184	0.00070037	0.072632	0.000116457	0.00134612	9.08828e-05	0.000648232	8.67588e-05	0.000457689	0.00055095	0.00651731	0.00314687	0.00160286	0.000102055	0.00390312	8.80651e-05	0.00176859	0.00173816	0.00265857	0.00311012	0.00436259	0.00221125	0.00171258	0.00281102	0.00101074	0.279769	0.000133953	0.0048216	0.00793077	0.00351499	9.2615e-05	0.00329878	0.00332102	0.388017
720.493	PG 16:0-16:1	Phosphatidylglycerol	C38H73O10P	0.00135159	6.6755e-05	0.00218037	0.00275945	0.00343542	0.00195872	0.00130567	9.78903e-05	9.26972e-05	0.00294621	0.00342451	0.0023382	0.0017799	0.00158529	0.85049	0.000116457	8.25215e-05	9.08828e-05	0.00128329	8.67588e-05	0.000331981	0.00053196	0.0326159	0.00487218	0.00230558	0.000102055	9.99812e-05	8.80651e-05	0.00149357	0.00211709	0.000117174	0.00335806	0.000107791	0.00271423	0.00227307	0.00171407	0.00151209	0.854412	0.00436983	0.00366135	0.00605189	0.00438352	0.00240095	0.00417351	0.00132431	0.0431953
722.51	PG 16:0-16:0	Phosphatidylglycerol	C38H75O10P	0.00292279	0.00311341	0.00217698	0.00272271	0.00286255	0.00275969	0.000354692	0.00273522	9.26972e-05	0.00273471	0.00330332	0.00276099	0.00232539	0.00127147	0.482926	0.00262148	0.00220746	0.00122302	0.0019963	0.00180641	0.00197094	0.000516295	0.0226449	0.00482995	0.00269772	0.00227709	0.00323627	0.0020267	0.00301355	0.0011141	0.00276335	0.000124572	0.00268876	0.00181759	0.00224478	0.00192781	0.0010772	0.155841	0.00348139	0.00247959	0.0036112	0.00304713	0.00333163	0.00319019	0.000449298	0.75075
742.478	PG 16:1-18:3	Phosphatidylglycerol	C40H71O10P	0.0545838	0.0622018	0.0623274	0.0751953	0.0825843	0.0673785	0.0112731	0.0547869	0.0766262	0.0936317	0.183351	0.086586	0.0989963	0.0493795	0.200281	0.0850939	0.0794016	0.0287039	0.0362924	0.0703648	0.0599713	0.0257636	0.572133	0.16843	0.0670124	0.0378846	0.0807933	0.0767759	0.0861792	0.0489446	0.0644372	0.10448	0.0758007	0.0746319	0.0686788	0.0776056	0.0157115	0.718877	0.118016	0.116978	0.155378	0.109496	0.121143	0.124202	0.0179444	0.141545
744.493	PG 16:1-18:2	Phosphatidylglycerol	C40H73O10P	0.00592965	0.00703737	0.00841616	0.00965964	0.00915388	0.00803934	0.0015382	0.00569427	0.00766316	0.00872452	0.0158847	0.00937934	0.00946921	0.00384817	0.462585	0.00962096	0.00999852	0.00384892	0.00617245	0.00796261	0.00752069	0.00255175	0.707258	0.0284528	0.0111867	0.00698247	0.0113509	0.0112604	0.0138467	0.00837332	0.00972596	0.0146187	0.0115827	0.0111861	0.0123441	0.0118915	0.00179755	0.623493	0.0217465	0.0194108	0.0246222	0.0194987	0.0170218	0.02046	0.00286467	0.133269
744.494	PG 16:0-18:3	Phosphatidylglycerol	C40H73O10P	0.0225039	0.0200043	0.026685	0.0297007	0.0289759	0.025574	0.00419176	0.0246999	0.0293139	0.0371023	0.0807136	0.0349548	0.0413569	0.0225307	0.162135	0.0471641	0.0413263	0.0140281	0.0212072	0.0303246	0.0308101	0.0137125	0.437828	0.0542583	0.0254435	0.0126939	0.0309385	0.0234859	0.029364	0.0154112	0.0189767	0.0304857	0.0242996	0.021448	0.0214495	0.0233319	0.00442077	0.424615	0.0311151	0.0256188	0.0348311	0.0283558	0.0305901	0.0301022	0.00341973	0.919299
746.51	PG 16:0-18:2	Phosphatidylglycerol	C40H75O10P	0.00452057	0.00413596	0.00635235	0.00712453	0.00741593	0.00590987	0.00150136	0.00331097	0.00509685	0.00708947	0.0120289	0.00715541	0.00693633	0.00326086	0.54046	0.00875097	0.00847249	0.00295155	0.00555872	0.00494985	0.00613671	0.00245857	0.864606	0.0162419	0.00800033	0.0039064	0.00658229	0.00516819	0.00797982	0.00486603	0.00534583	0.00834756	0.00546543	0.00682346	0.00721888	0.00664023	0.00125887	0.567681	0.0120262	0.0103068	0.0128129	0.0107414	0.00852549	0.0108825	0.00165388	0.242181
748.525	PG 16:0-18:1	Phosphatidylglycerol	C40H77O10P	0.00580024	0.00531065	0.0081768	0.0102508	0.0107064	0.00804898	0.00247394	0.00498313	0.00704178	0.010026	0.0167223	0.0111488	0.0099844	0.00448408	0.422635	0.0105785	0.0130416	0.00570314	0.01117	0.00897342	0.00989334	0.00275749	0.297935	0.0244683	0.0131163	0.00630467	0.00937754	0.00771221	0.0121958	0.00731798	0.0067639	0.0129207	0.0122804	0.0116189	0.0117073	0.0110583	0.0024566	0.750229	0.0154842	0.0132031	0.01979	0.0155705	0.0106659	0.0149427	0.00337273	0.467767
834.527	PiI 18:2-16:0	Phosphatidylinositol	C43H79O13P	0.00136634	6.6755e-05	0.00151189	5.89104e-05	0.00138363	0.000877506	0.00074582	0.0019825	0.001341	0.00141739	4.29498e-05	0.0010408	0.00116493	0.000713689	0.550878	0.00243673	0.00111054	0.000774196	0.000714262	0.00150225	0.0013076	0.000705024	0.376151	7.83587e-05	0.0015831	0.00108691	0.00495363	0.0022919	0.00199878	0.00183775	0.00161009	0.000124572	0.00269871	6.99587e-05	6.84387e-05	0.000914355	0.00119586	0.300901	0.000133953	6.8691e-05	0.00316109	0.00199368	9.2615e-05	0.00109	0.00141932	0.407008
749.502	PC 16:3-18:3	Phosphocholine	C42H72NO8P	0.00176204	0.0029866	0.00178765	0.00238119	0.00190845	0.00216519	0.00052258	0.00462987	0.00569392	0.00531597	0.00353881	0.00475806	0.00478733	0.000819421	0.00031175	0.00551382	0.00463283	0.00338182	0.00203911	0.00661618	0.00443675	0.00178955	0.0260642	0.00577382	0.00329299	0.0039021	0.00634302	0.00642135	0.00514666	0.00145211	0.00489958	0.00579479	0.0064886	0.00304003	0.00221495	0.00448759	0.00181265	0.543458	0.0076218	0.0044473	0.00750672	0.00391985	0.00706791	0.00611272	0.00178292	0.375001
755.546	PC 16:0-18:3	Phosphocholine	C42H78NO8P	0.0721787	0.0967176	0.0717977	0.0814338	0.054174	0.0752604	0.0155293	0.122741	0.150275	0.142084	0.123325	0.124688	0.132623	0.0127298	0.000211883	0.135518	0.118916	0.053261	0.042443	0.13276	0.0965797	0.0450872	0.34674	0.18254	0.0978337	0.105886	0.140974	0.117356	0.128918	0.0340992	0.106312	0.12331	0.119715	0.0676379	0.0539325	0.0941814	0.0315123	0.132886	0.222769	0.132917	0.188909	0.129506	0.19413	0.173646	0.0408436	0.0969441
757.561	PC 16:0-18:2	Phosphocholine	C42H80NO8P	0.107913	0.13105	0.115509	0.101928	0.0735401	0.105988	0.021165	0.141683	0.169158	0.152283	0.151101	0.147666	0.152378	0.0102445	0.00225196	0.151468	0.152112	0.0703638	0.0586564	0.148857	0.116291	0.0474661	0.669295	0.206587	0.0972233	0.116385	0.128173	0.116481	0.13297	0.0426242	0.139212	0.138603	0.15786	0.0831576	0.0715922	0.118085	0.0381802	0.576824	0.244979	0.153252	0.221622	0.163104	0.198859	0.196363	0.038641	0.0390827
759.577	PC 16:0-18:1	Phosphocholine	C42H82NO8P	0.0499982	0.0496374	0.0440485	0.0405034	0.0279482	0.0424271	0.00901772	0.0281293	0.0398063	0.0349161	0.0339701	0.0379284	0.03495	0.00447039	0.135263	0.0411662	0.0395452	0.0165146	0.0141011	0.0369149	0.0296484	0.0132063	0.111777	0.0661738	0.0397706	0.0399841	0.0451954	0.0322194	0.0446687	0.0128809	0.0488206	0.0414233	0.0724588	0.0301307	0.0258167	0.04373	0.0184554	0.927989	0.0711837	0.0470399	0.0590508	0.0473895	0.0548346	0.0558997	0.00994463	0.161348
767.554	PC 17:1-18:3	Phosphocholine	C43H78NO8P	0.0228441	0.0459646	0.0231968	0.0383487	0.0298254	0.0320359	0.0100171	0.0612267	0.0544655	0.052844	0.0314969	0.0542481	0.0508562	0.0113006	0.0236757	0.105048	0.0562489	0.0614813	0.0545315	0.107962	0.0770542	0.0270257	0.00816768	0.0908938	0.0477656	0.0928672	0.111959	0.138367	0.0963706	0.0332092	0.0714109	0.0910869	0.218774	0.0524689	0.0510791	0.0969639	0.0700184	0.98676	0.0913837	0.0584739	0.126655	0.0620569	0.087791	0.0852722	0.027447	0.580444
769.567	PC 17:1-18:2	Phosphocholine	C43H80NO8P	0.00428937	0.00541176	0.00316326	5.89104e-05	0.00407642	0.00339994	0.00203191	0.00811865	0.0089943	0.00839019	0.00540043	7.83835e-05	0.00619639	0.00368781	0.175819	0.000116457	0.00745453	0.00667268	0.00486162	0.0115183	0.00612472	0.00414892	0.223719	0.00873737	0.00440657	0.00664866	0.00761707	0.00564435	0.0066108	0.00168292	0.00665254	0.00635811	0.012586	0.00430475	0.0035813	0.00669654	0.00354357	0.962221	0.0102645	6.8691e-05	0.0102481	0.00659999	0.0113758	0.00771141	0.00463754	0.631315
777.53	PC 18:3-18:3	Phosphocholine	C44H76NO8P	0.05605	0.0810804	0.0617845	0.0691543	0.0471234	0.0630385	0.0129094	0.127563	0.146103	0.148803	0.105673	0.126186	0.130866	0.0174742	0.000114799	0.113748	0.0964101	0.0643985	0.0483119	0.131345	0.0908426	0.0342936	0.128193	0.154256	0.084282	0.0934478	0.143529	0.13882	0.122867	0.0317056	0.104264	0.11812	0.121178	0.0610125	0.0467499	0.0902648	0.0341933	0.156595	0.190795	0.115951	0.186856	0.114308	0.219931	0.165568	0.0477869	0.134485
779.544	PC 18:0-18:5	Phosphocholine	C44H78NO8P	0.017029	0.0188832	0.017733	0.0148833	0.0107059	0.0158469	0.00322228	0.020969	0.0275257	0.02495	0.0247769	0.0220255	0.0240494	0.00259857	0.00219469	0.0214486	0.0240231	0.00941125	0.00712272	0.0212058	0.0166423	0.00776712	0.83778	0.0308484	0.0136515	0.0157488	0.0181896	0.0161373	0.0189151	0.00686252	0.0208767	0.0203015	0.0210777	0.0118741	0.0105476	0.0169355	0.00525461	0.622388	0.0419311	0.0249571	0.032296	0.0260724	0.0308643	0.0312242	0.00674042	0.0211069
779.546	PC 18:2-18:3	Phosphocholine	C44H78NO8P	0.0744352	0.110862	0.0807706	0.0913995	0.0634835	0.0841901	0.0180207	0.151863	0.171104	0.16654	0.147897	0.152525	0.157986	0.0101782	4.47438e-05	0.132673	0.117224	0.0607537	0.0530499	0.146404	0.102021	0.042549	0.413334	0.199658	0.0935483	0.107445	0.144239	0.147506	0.138479	0.0413504	0.120835	0.133339	0.145255	0.0684495	0.0553344	0.104643	0.0402376	0.22612	0.240229	0.133025	0.213604	0.133815	0.223989	0.188932	0.0515571	0.12621
781.561	PC 18:2-18:2	Phosphocholine	C44H80NO8P	0.0356511	0.0376367	0.0405894	0.0356522	0.0209694	0.0340998	0.00761329	0.0504921	0.0578519	0.0542825	0.0385885	0.0495685	0.0501567	0.00725464	0.00916642	0.0390707	0.0414563	0.0227842	0.0171514	0.0430252	0.0326976	0.0118738	0.829654	0.0514346	0.0274458	0.0389725	0.0443775	0.0418582	0.0408177	0.00878472	0.0518286	0.0428269	0.0473106	0.0272425	0.02613	0.0390677	0.0117488	0.796414	0.0890485	0.049199	0.0690958	0.0514064	0.0626093	0.0642718	0.0160673	0.0210229
783.577	PC 18:1-18:2	Phosphocholine	C44H82NO8P	0.024466	0.0277993	0.02138	0.0238128	0.0155723	0.0226061	0.00455144	0.0246032	0.0279614	0.0271628	0.0226045	0.0235668	0.0251797	0.00230414	0.291971	0.024238	0.0226394	0.0105987	0.00922106	0.0221696	0.0177734	0.00723559	0.241753	0.0342179	0.0178731	0.0211087	0.0252685	0.020146	0.0237228	0.00644948	0.0250377	0.0250328	0.039704	0.0151707	0.0132684	0.0236427	0.0105029	0.988759	0.0425458	0.0261318	0.0404597	0.0279237	0.0343529	0.0342828	0.00730262	0.0416168
785.593	PC 18:1-18:1	Phosphocholine	C44H84NO8P	0.0263852	0.0321774	0.0133305	0.0270044	0.0180469	0.0233889	0.00756629	0.0308486	0.0390473	0.033534	0.0321344	0.0305137	0.0332156	0.00347067	0.0297298	0.0359046	0.0361717	0.0147231	0.0127976	0.0346702	0.0268535	0.0119851	0.599577	0.0389473	0.0175598	0.0245894	0.0296058	0.0229475	0.02673	0.00807024	0.0295983	0.0305267	0.0407485	0.0206557	0.0178067	0.0278672	0.00907218	0.839351	0.0478196	0.0336687	0.0562959	0.0362889	0.0412686	0.0430683	0.00915283	0.0172304
687.483	PE 16:1-16:1	Phosphoethanolamine	C37H70NO8P	0.00274828	0.00113249	0.0275753	0.0163379	0.0296742	0.0154936	0.0133833	0.00107868	9.26972e-05	0.0180178	4.29498e-05	0.0333305	0.0105125	0.0148675	0.592897	0.000116457	8.25215e-05	0.00932334	0.0237255	0.00222178	0.00709392	0.0100395	0.294147	7.83587e-05	0.0121036	0.00584996	0.00313853	0.00318437	0.00487096	0.00453001	0.000117174	0.00425461	0.00367092	6.99587e-05	0.018225	0.00526754	0.00750021	0.921877	0.000133953	6.8691e-05	0.00011666	9.28166e-05	9.2615e-05	0.000100947	2.50614e-05	0.0463547
699.483	PE 15:0-18:3	Phosphoethanolamine	C38H70NO8P	0.00239318	0.00417521	0.00264425	0.00325816	0.00328478	0.00315112	0.000690918	0.00233969	0.00400016	0.00365784	0.00384795	0.00199812	0.00316875	0.00092864	0.973656	0.00448985	0.00289269	0.0027291	0.00312561	0.00569076	0.0037856	0.00127227	0.355808	0.0103543	0.00685913	0.004871	0.0130348	0.00861915	0.00874769	0.00314534	0.00451761	0.00894738	0.0100501	0.00453588	0.00800452	0.00721109	0.00255517	0.421151	0.00557185	0.0111035	0.0151131	0.0144246	0.00383158	0.0100089	0.00511361	0.651064
711.483	PE 14:0-20:4	Phosphoethanolamine	C39H70NO8P	0.00377016	0.0015818	0.0154252	0.0133612	0.0216242	0.0111525	0.00834998	0.00164231	0.0018067	0.0127241	0.00190106	0.0213119	0.00787721	0.00888006	0.564578	0.000116457	0.000784586	0.00865218	0.0162054	0.0031146	0.00577464	0.00672815	0.294643	0.0010408	0.0112996	0.00450699	0.00369256	0.00433176	0.00497433	0.00379985	0.00353335	0.0048204	0.00429016	6.99587e-05	0.0143389	0.00541055	0.00532364	0.885141	0.00478803	0.00143646	0.00011666	0.00179437	9.2615e-05	0.00164563	0.00191639	0.118416
713.499	PE 16:0-18:3	Phosphoethanolamine	C39H72NO8P	0.0289062	0.0373013	0.0406423	0.0387205	0.0405956	0.0372332	0.00486012	0.0258933	0.0357611	0.0626541	0.0482107	0.0481371	0.0441312	0.0139505	0.326955	0.0381141	0.0423504	0.0265934	0.0271118	0.0376199	0.0343579	0.00709617	0.476147	0.049393	0.0388948	0.0405591	0.0374235	0.0319319	0.0396405	0.00634129	0.0315882	0.0335507	0.0460571	0.0264949	0.0292707	0.0333923	0.00755381	0.194346	0.03803	0.0327613	0.0329693	0.0355946	0.0345473	0.0347805	0.00215835	0.143391
715.515	PE 16:0-18:2	Phosphoethanolamine	C39H74NO8P	0.0132563	0.0170527	0.0174209	0.0162519	0.0204953	0.0168954	0.0025941	0.0116745	0.0151472	0.024549	0.0207223	0.0227224	0.0189631	0.00538782	0.461658	0.0191364	0.0175737	0.00901066	0.0123669	0.0161228	0.0148421	0.00411326	0.372729	0.0207104	0.017513	0.0148852	0.0141527	0.0137621	0.0162047	0.00291249	0.0121415	0.0107898	0.0169592	0.0108463	0.0107116	0.0122897	0.00267628	0.0577895	0.0178782	0.0142401	0.0151122	0.0150895	0.0139021	0.0152444	0.00156434	0.534238
739.515	PE 18:2-18:2	Phosphoethanolamine	C41H74NO8P	0.0166758	0.0220048	0.0220904	0.0171022	0.0175909	0.0190928	0.00271687	0.0166538	0.0181254	0.0323339	0.0222158	0.0197467	0.0218151	0.00623171	0.396704	0.0169357	0.020094	0.00934725	0.00861262	0.0180825	0.0146144	0.00527272	0.129837	0.0204625	0.0158503	0.0132465	0.0172479	0.0123613	0.0158337	0.00324722	0.0193579	0.0141601	0.0247694	0.0111491	0.00784277	0.0154559	0.00671106	0.912566	0.0230588	0.0137022	0.00751947	0.0178977	0.0119568	0.014827	0.0059181	0.747351
741.533	PE 18:1-18:2	Phosphoethanolamine	C41H76NO8P	7.85084e-05	0.00572162	0.00404091	0.00551457	0.00510336	0.00409179	0.00233522	9.78903e-05	0.00317977	0.00528924	0.00400287	0.00417456	0.00334887	0.00196672	0.60119	0.000116457	8.25215e-05	0.00280685	0.00187881	0.00397492	0.00177191	0.00169782	0.110106	7.83587e-05	0.00451903	0.0038944	0.0053793	0.00489303	0.00375282	0.00212452	0.000117174	0.000124572	0.0074986	0.00295317	0.00305338	0.00274938	0.00302106	0.560346	0.000133953	0.00369945	0.00011666	9.28166e-05	9.2615e-05	0.000827099	0.00160579	0.0395292
813.626	PE 18:2-23:0	Phosphoethanolamine	C46H88NO8P	0.00276214	0.0040148	0.00283763	0.0032421	0.00224046	0.00301943	0.000660753	0.00848452	0.00462979	0.0040417	0.00223757	0.00501433	0.00488158	0.00227807	0.117252	0.00428139	0.00464511	0.00367319	0.00257802	0.00421278	0.0038781	0.000805474	0.102574	0.00349548	0.00280696	0.00624396	0.00480494	0.00475489	0.00442124	0.00132701	0.00473439	0.00416648	0.00486064	0.00214211	0.00299994	0.00378071	0.00117465	0.442352	0.00472983	0.00314193	0.00486996	0.00396251	0.00393545	0.00412793	0.000698123	0.673385
827.639	PE 18:2-24:0	Phosphoethanolamine	C47H90NO8P	0.00116187	0.00199129	0.00309138	0.00348745	0.00431505	0.00280941	0.00124398	0.00118995	0.00181025	0.00294672	0.00271408	0.00425647	0.00258349	0.00117129	0.775024	0.00180347	0.00178597	0.00122283	0.00237111	0.00154903	0.00174648	0.000420762	0.107907	0.00198866	0.00337837	0.00253177	0.00201351	0.00194294	0.00237105	0.000611935	0.00165674	0.0017879	0.00297255	0.00130038	0.00301336	0.00214618	0.000793438	0.629319	0.00176037	0.00158062	0.00178791	0.00198079	0.00186498	0.00179493	0.000147157	0.0748762
245.236	Sphinganine d14:0	Sphingosine	C14H31NO2	0.222503	0.106944	0.140643	0.0329512	0.0294155	0.106491	0.0805825	0.256799	0.417307	0.153101	4.29498e-05	7.83835e-05	0.165466	0.17793	0.518627	0.811091	0.0457797	0.563695	0.00418129	0.432502	0.37145	0.344571	0.132614	0.0229989	0.229228	0.309369	9.99812e-05	8.80651e-05	0.112357	0.146341	0.0280438	0.261359	0.274176	0.54127	0.0295071	0.226871	0.212579	0.350167	0.0243394	0.194935	0.00011666	9.28166e-05	9.2615e-05	0.0439153	0.0850726	0.392353
259.251	Sphinganine d15:0	Sphingosine	C15H33NO2	0.00300626	0.00139995	0.00396405	0.000476436	0.000806632	0.00193066	0.00149595	0.00384356	0.00486026	0.00358264	4.29498e-05	7.83835e-05	0.00248156	0.00226096	0.661633	0.0191462	0.00129201	0.0105705	4.84969e-05	0.00597487	0.00740641	0.00776865	0.160292	0.000979512	0.00377785	0.00345252	9.99812e-05	8.80651e-05	0.00167959	0.00180722	0.000117174	0.00153102	0.00363523	0.00895417	6.84387e-05	0.00286121	0.00370209	0.539225	0.000133953	0.00390251	0.00011666	9.28166e-05	9.2615e-05	0.000867712	0.00169659	0.484843
261.23	Sphingosine t14:0	Sphingosine	C14H31NO3	0.0741442	0.0366582	0.0274928	0.0112938	0.0107204	0.0320619	0.0259793	0.0362542	0.0598464	0.0881474	4.29498e-05	7.83835e-05	0.0368739	0.0382999	0.821989	0.277799	0.0057279	0.182378	0.000860494	0.0663511	0.106623	0.120444	0.213009	0.00198061	0.0335856	0.0537885	9.99812e-05	8.80651e-05	0.0179086	0.0246047	0.00613189	0.0563511	0.0683562	0.114679	0.017203	0.0525443	0.0433831	0.159062	0.00659175	0.11147	0.00011666	9.28166e-05	9.2615e-05	0.0236728	0.0491607	0.820517
271.251	Sphinganine d16:1	Sphingosine	C16H33NO2	0.00888437	0.0090515	0.00252982	5.89104e-05	0.00255236	0.00461539	0.00410093	0.0184492	0.0218385	0.0199913	4.29498e-05	7.83835e-05	0.01208	0.0110376	0.194069	0.0307539	8.25215e-05	0.0224794	4.84969e-05	0.0205661	0.0147861	0.0139728	0.156973	7.83587e-05	0.016757	0.01068	9.99812e-05	8.80651e-05	0.00554068	0.00776832	0.000117174	0.000124572	0.0193852	0.018947	6.84387e-05	0.00772847	0.0104422	0.716777	0.000133953	0.0141435	0.00011666	9.28166e-05	9.2615e-05	0.00291592	0.00627646	0.57296
273.267	Sphinganine d16:0	Sphingosine	C16H35NO2	0.118865	0.082232	0.252674	0.0154306	0.0822809	0.110297	0.087916	0.250276	0.150103	0.459005	0.00113319	7.83835e-05	0.172119	0.192179	0.531379	1.90302	0.159512	0.724001	0.0153718	0.372921	0.634965	0.757381	0.162443	0.119445	0.161505	0.107173	0.00528856	0.00198427	0.079079	0.0717658	0.14394	0.0348737	0.139631	0.618073	0.0277706	0.192858	0.244052	0.346538	0.0120303	0.217932	0.00595603	0.00239898	0.00444509	0.0485524	0.094754	0.581571
289.261	Sphingosine t16:0	Sphingosine	C16H35NO3	0.0112022	0.00323205	0.0154293	0.00114153	0.00816576	0.00783417	0.00581185	0.0108356	0.00940572	0.0924564	4.29498e-05	7.83835e-05	0.0225638	0.0393969	0.432175	0.14574	0.00816636	0.0621899	0.00135324	0.0107582	0.0456416	0.0609843	0.20492	0.00424665	0.00934782	0.0081702	9.99812e-05	8.80651e-05	0.00439054	0.0043532	0.00619709	0.00468805	0.0129676	0.043993	0.00471641	0.0145124	0.0168309	0.229183	0.0057707	0.0498899	0.00011666	9.28166e-05	9.2615e-05	0.0111925	0.0217714	0.512667
299.281	Sphingosine d18:1	Sphingosine	C18H37NO2	0.00214673	6.6755e-05	0.000206461	5.89104e-05	3.95154e-05	0.000503674	0.000920885	9.78903e-05	9.26972e-05	9.08263e-05	4.29498e-05	7.83835e-05	8.05494e-05	2.22053e-05	0.334415	0.000116457	8.25215e-05	9.08828e-05	4.84969e-05	8.67588e-05	8.50233e-05	2.432e-05	0.339278	0.0024513	0.00214553	0.0031425	0.00298443	8.80651e-05	0.00216236	0.00122708	0.000117174	0.000124572	0.000107791	0.00271223	6.84387e-05	0.000626041	0.00116642	0.0769613	0.000133953	6.8691e-05	0.00011666	9.28166e-05	9.2615e-05	0.000100947	2.50614e-05	0.00557887
301.298	Sphinganine d18:0	Sphingosine	C18H39NO2	0.00149425	0.00273684	0.00917073	5.89104e-05	0.00376545	0.00344524	0.00348781	0.00330422	9.26972e-05	0.0215748	4.29498e-05	7.83835e-05	0.00501861	0.00936048	0.733788	0.109497	0.0128285	0.0179241	4.84969e-05	0.0216315	0.032386	0.0438725	0.179657	0.00511242	0.00127655	0.000102055	9.99812e-05	8.80651e-05	0.00133582	0.00217213	0.0121884	0.000124572	0.000107791	0.00897834	6.84387e-05	0.00429351	0.00585296	0.32037	0.000133953	0.00323762	0.00011666	9.28166e-05	9.2615e-05	0.000734733	0.00139927	0.617019
317.293	Sphingosine t18:0	Sphingosine	C18H39NO3	0.00336294	6.6755e-05	0.00154622	5.89104e-05	0.00128192	0.00126335	0.00135749	0.00138867	9.26972e-05	0.0106634	4.29498e-05	7.83835e-05	0.00245321	0.00462496	0.596035	0.025028	0.00249873	0.00488624	4.84969e-05	8.67588e-05	0.00650964	0.0105434	0.301879	0.00225563	0.00207017	0.000102055	9.99812e-05	8.80651e-05	0.000923181	0.00113362	0.00301933	0.000124572	0.000107791	6.99587e-05	6.84387e-05	0.000678018	0.00130906	0.759671	0.00361847	6.8691e-05	0.00011666	9.28166e-05	9.2615e-05	0.00079785	0.00157686	0.888828
788.475	SQDG 16:0-16:3	Sulfoquinovosyl diacylglycerol	C41H72O12S	7.85084e-05	0.00198529	0.000206461	0.000861739	0.000943078	0.000815015	0.000758437	0.0020037	0.00185183	0.00137203	0.00192688	0.00154379	0.00173965	0.000269661	0.0332031	0.00209225	0.00123631	0.00109977	4.84969e-05	0.0016656	0.00122848	0.000765858	0.415978	0.00303056	0.00105167	0.00151145	0.00269347	0.00162776	0.00198298	0.000839359	0.00137986	0.00325851	0.00284316	0.00091297	0.000575714	0.00179404	0.00119137	0.779268	0.00189531	0.00291934	0.00487598	0.00280172	0.0021121	0.00292089	0.00117713	0.184936
792.505	SQDG 16:0-16:1	Sulfoquinovosyl diacylglycerol	C41H76O12S	7.85084e-05	0.00224847	0.000206461	5.89104e-05	3.95154e-05	0.000526373	0.000964896	9.78903e-05	9.26972e-05	9.08263e-05	0.00207503	7.83835e-05	0.000486965	0.000887783	0.948067	0.000116457	8.25215e-05	9.08828e-05	4.84969e-05	8.67588e-05	8.50233e-05	2.432e-05	0.336481	0.00491253	5.36973e-05	0.000102055	0.00275716	8.80651e-05	0.0015827	0.00219267	0.000117174	0.00529427	0.000107791	6.99587e-05	6.84387e-05	0.00113153	0.00232715	0.760437	0.000133953	0.00357675	0.0047307	0.00491062	9.2615e-05	0.00268893	0.00240633	0.469158
794.52	SQDG 16:0-16:0	Sulfoquinovosyl diacylglycerol	C41H78O12S	0.00491893	0.010574	0.00592512	0.00502132	0.00492004	0.00627188	0.00244183	0.00583384	0.00440809	0.00347507	0.00869861	0.00446949	0.00537702	0.00203847	0.546845	0.00661267	0.00443432	0.00198531	0.00177916	0.00488779	0.00393985	0.00204792	0.140426	0.0152738	0.00571366	0.00666614	0.00862394	0.00609656	0.00847483	0.00396233	0.00665421	0.0158608	0.00915281	0.00546162	0.00374528	0.00817494	0.00472559	0.916088	0.00907224	0.0194578	0.0236803	0.0197977	0.00870561	0.0161427	0.00682763	0.0616262
816.505	SQDG 16:0-18:3	Sulfoquinovosyl diacylglycerol	C43H76O12S	0.0519139	0.128201	0.0588062	0.059886	0.0585051	0.0714624	0.0318727	0.103346	0.0881004	0.0771821	0.115352	0.0712007	0.0910362	0.018281	0.267717	0.1296	0.0803625	0.0538077	0.0388578	0.10204	0.0809337	0.0364706	0.673493	0.21813	0.0645563	0.085394	0.133999	0.0936147	0.119139	0.0608062	0.0915462	0.226145	0.161651	0.0599745	0.0491758	0.117699	0.0748396	0.974176	0.0792257	0.168612	0.248098	0.176568	0.110169	0.156534	0.0653022	0.376116
818.521	SQDG 16:0-18:2	Sulfoquinovosyl diacylglycerol	C43H78O12S	0.00767688	0.0183644	0.00837641	0.00895286	0.00926594	0.0105273	0.00442269	0.0154371	0.0120574	0.00955976	0.0169886	0.00998544	0.0128057	0.00329661	0.382717	0.0204336	0.0132262	0.0097662	0.00602755	0.0160962	0.0131099	0.0055657	0.440089	0.0417682	0.0142576	0.0218161	0.0285139	0.0206714	0.0254054	0.0104519	0.0149252	0.0382204	0.02775	0.0113037	0.0103947	0.0205188	0.0120866	0.513401	0.0177838	0.0353679	0.0509216	0.0369158	0.0175881	0.0317154	0.014168	0.446046
820.536	SQDG 16:0-18:1	Sulfoquinovosyl diacylglycerol	C43H80O12S	0.00392846	0.00872972	0.00436167	0.00461301	0.00387038	0.00510065	0.00205193	0.00686138	0.0047165	0.00351919	0.00844934	0.0042171	0.0055527	0.00204459	0.736126	0.008064	0.00621481	0.00328602	0.00286735	0.00622341	0.00533112	0.00219649	0.868128	0.0201762	0.00573054	0.00834174	0.0109595	0.00619372	0.0102803	0.00590654	0.00724451	0.0170292	0.0163013	0.00594455	0.00460801	0.0102255	0.00595766	0.988701	0.00866061	0.0190164	0.0269027	0.0206778	0.00914426	0.0168804	0.0078556	0.171604
838.489	SQDG 18:3-18:3	Sulfoquinovosyl diacylglycerol	C45H74O12S	0.0140799	0.0288272	0.0165508	0.0152218	0.0148122	0.0178984	0.00617505	0.0347394	0.0262997	0.0251573	0.0257151	0.0243002	0.0272423	0.0042553	0.0237004	0.0480435	0.0249523	0.0213496	0.0146426	0.0398892	0.0297754	0.0137774	0.116617	0.0573297	0.0196282	0.0291956	0.0533602	0.0412101	0.0401448	0.0159053	0.0355559	0.0696155	0.0564609	0.020686	0.01648	0.0397597	0.0228786	0.976103	0.0255279	0.0415969	0.0629453	0.0470897	0.0444026	0.0443125	0.013371	0.665691
840.505	SQDG 18:2-18:3	Sulfoquinovosyl diacylglycerol	C45H76O12S	7.85084e-05	0.0107409	0.000206461	5.89104e-05	3.95154e-05	0.00222486	0.00476106	9.78903e-05	9.26972e-05	9.08263e-05	0.00856922	7.83835e-05	0.0017858	0.00379205	0.875858	0.015268	8.25215e-05	9.08828e-05	4.84969e-05	8.67588e-05	0.00311533	0.00679357	0.81635	0.0218321	0.00843445	0.017533	0.0197846	0.0134049	0.0161978	0.00534938	0.000117174	0.026798	0.0183505	6.99587e-05	0.00421431	0.00990998	0.0120583	0.317608	0.000133953	0.0157356	0.0228144	0.0162696	0.0148348	0.0139577	0.00834883	0.627055
842.521	SQDG 18:1-18:3	Sulfoquinovosyl diacylglycerol	C45H78O12S	0.00198025	0.0045789	0.00250709	0.0025592	0.00272083	0.00286926	0.000995305	0.00373882	0.00309958	0.00229362	0.0037414	0.00275738	0.00312616	0.000629227	0.638741	0.0055745	0.00358019	0.00215466	0.00154359	0.00433754	0.0034381	0.00163017	0.524174	0.00815693	0.00261768	0.00375631	0.00452755	0.0032551	0.00446271	0.00218019	0.0033858	0.00690675	0.00535049	0.00205269	0.00171827	0.0038828	0.00221246	0.687315	0.00282271	0.00563627	0.00884245	0.00570962	0.00404957	0.00541212	0.00226205	0.518259
772.657	TG 14:1-16:1-16:1	Triacyglycerides	C49H88O6	0.0142904	0.00909972	0.0056873	0.00793985	0.00445357	0.00829416	0.00381691	0.0135733	0.0186429	0.0141367	0.00822315	0.0110768	0.0131306	0.0038696	0.0818126	0.0136066	0.0116536	0.0146004	0.0116761	0.0190652	0.0141204	0.00304161	0.0283928	0.029045	0.0120816	0.0188503	0.0219303	0.0143751	0.0192565	0.006679	0.0185713	0.0239729	0.0198311	0.0212604	0.0114726	0.0190217	0.0046737	0.950223	0.0151398	0.00511964	0.0244056	0.0174539	0.0146646	0.0153567	0.00692106	0.391091
774.673	TG 14:1-16:0-16:1	Triacyglycerides	C49H90O6	0.0618479	0.030371	0.0225515	0.0331553	0.0171818	0.0330215	0.0173098	0.0516924	0.0753569	0.0645719	0.0310307	0.045934	0.0537172	0.0170694	0.0934501	0.0514811	0.0471066	0.0624192	0.0453702	0.0796573	0.0572069	0.0141959	0.0421284	0.11466	0.0511063	0.0741908	0.0959561	0.0586449	0.0789117	0.0263375	0.0807536	0.10107	0.0823405	0.0939196	0.0479055	0.0811979	0.0204122	0.88187	0.056262	0.0220175	0.106613	0.0740435	0.0639224	0.0645716	0.0305675	0.449717
776.689	TG 14:0-16:0-16:1	Triacyglycerides	C49H92O6	0.113205	0.0587372	0.0398132	0.0567617	0.0304956	0.0598026	0.0320964	0.106214	0.142197	0.113451	0.0607691	0.0853086	0.101588	0.0305876	0.0681517	0.0850225	0.078386	0.101109	0.0741356	0.133518	0.0944343	0.0241364	0.0899552	0.221607	0.0898825	0.138949	0.157945	0.0946894	0.140615	0.0537257	0.14277	0.172421	0.125313	0.17624	0.0817104	0.139691	0.0386814	0.975868	0.104286	0.0372755	0.183858	0.132331	0.115551	0.11466	0.052909	0.463616
778.704	TG 14:0-16:0-16:0	Triacyglycerides	C49H94O6	0.0957099	0.0688769	0.0519208	0.0553714	0.0311289	0.0606016	0.023835	0.102441	0.103497	0.105186	0.0472117	0.0798009	0.0876273	0.024871	0.117468	0.0758186	0.0713143	0.0737863	0.0569261	0.09857	0.0752831	0.0149795	0.277137	0.162111	0.0665912	0.107531	0.121575	0.0752593	0.106613	0.0383715	0.106254	0.126619	0.0889531	0.125136	0.0654304	0.102479	0.0258162	0.84653	0.0908512	0.0372649	0.151239	0.11198	0.10291	0.098849	0.0412012	0.765677
786.673	TG 15:1-16:1-16:1	Triacyglycerides	C50H90O6	0.0181243	0.0123745	0.00494833	0.0148195	0.00720808	0.011495	0.00540857	0.0199778	0.0249597	0.0208107	0.0108774	0.0156433	0.0184538	0.00537364	0.0755657	0.0179028	0.0116866	0.0278935	0.0175394	0.0264374	0.0202919	0.00676176	0.0527449	0.0382305	0.0134014	0.0303763	0.0344463	0.0165462	0.0266001	0.011027	0.0352112	0.0325229	0.0310952	0.034458	0.0154183	0.0297411	0.00816834	0.622609	0.0183747	0.00713062	0.0405624	0.0247043	0.0157532	0.0213051	0.0124772	0.497256
788.689	TG 15:1-16:0-16:1	Triacyglycerides	C50H92O6	0.0547099	0.0296445	0.0200592	0.0305884	0.0154683	0.030094	0.015174	0.0555445	0.0675058	0.0587778	0.0280177	0.0423646	0.0504421	0.0154499	0.0688202	0.045079	0.0412149	0.0572303	0.0403872	0.0733174	0.0514458	0.0139582	0.0492491	0.106682	0.0454614	0.074326	0.0849017	0.0526905	0.0728124	0.0247416	0.0711318	0.0900684	0.0745333	0.0832925	0.0415487	0.0721149	0.0186304	0.961075	0.0519687	0.0197875	0.093587	0.0662744	0.0564628	0.0576161	0.0266134	0.377089
790.704	TG 15:0-16:0-16:1	Triacyglycerides	C50H94O6	0.102994	0.0604091	0.0345639	0.057094	0.0285206	0.0567164	0.0293307	0.0985641	0.117204	0.101441	0.0492502	0.0721184	0.0877155	0.0269188	0.119838	0.0740247	0.0714741	0.0910953	0.0664294	0.112627	0.0831301	0.0189155	0.12905	0.191994	0.0754199	0.128726	0.14767	0.0845541	0.125673	0.0477176	0.118405	0.158004	0.116474	0.147876	0.0698557	0.122123	0.0343812	0.895974	0.0874061	0.0315759	0.157932	0.111572	0.100948	0.0978868	0.045577	0.373968
792.72	TG 15:0-16:0-16:0	Triacyglycerides	C50H96O6	0.0844645	0.0586766	0.0400456	0.0457714	0.0261387	0.0510194	0.0220467	0.0884432	0.0838407	0.0823467	0.0383963	0.0639666	0.0713987	0.0206735	0.170045	0.0660651	0.0593514	0.0622871	0.0489928	0.0821714	0.0637736	0.0120827	0.289474	0.151538	0.0571425	0.0970907	0.109457	0.0640266	0.0958511	0.0380751	0.0880727	0.118033	0.0799637	0.103455	0.0548453	0.0888741	0.0239836	0.737761	0.0778923	0.0312096	0.123521	0.0919126	0.0914948	0.0832061	0.0335473	0.59264
796.657	TG 16:1-16:1-16:3	Triacyglycerides	C51H88O6	0.00125712	6.6755e-05	0.000206461	5.89104e-05	3.95154e-05	0.000325752	0.000524855	9.78903e-05	9.26972e-05	9.08263e-05	0.000691826	7.83835e-05	0.000210325	0.000269263	0.67329	0.000116457	8.25215e-05	0.00528169	0.000507763	0.0011952	0.00143672	0.00219556	0.303139	0.00176224	5.36973e-05	0.000102055	0.00112152	8.80651e-05	0.000625516	0.000779104	0.000117174	0.00138452	0.000107791	6.99587e-05	0.000546319	0.000445152	0.000560087	0.685316	0.000133953	6.8691e-05	0.00011666	9.28166e-05	0.000925214	0.000267467	0.000368515	0.380093
798.673	TG 14:1-16:1-18:2	Triacyglycerides	C51H90O6	0.00357098	0.00218705	0.00156918	0.00244593	0.00125325	0.00220528	0.000899218	0.00357082	0.00523144	0.00450659	0.00234094	0.00323113	0.00377619	0.00112366	0.0405165	0.00395822	0.00309843	0.00494908	0.00318817	0.00588646	0.00421607	0.0011937	0.0168506	0.00820549	0.0031776	0.00487108	0.00675538	0.0042205	0.00544601	0.00201911	0.00480956	0.00671228	0.00544376	0.00568159	0.00289027	0.00510749	0.00141623	0.766739	0.00413992	0.00161463	0.0070088	0.0050259	0.00370174	0.0042982	0.00196591	0.389042
800.688	TG 14:1-16:1-18:1	Triacyglycerides	C51H92O6	0.0310136	0.0151585	0.0141529	0.0157594	0.00864527	0.0169459	0.0083547	0.0248531	0.0370413	0.030942	0.0157052	0.0235189	0.0264121	0.00804581	0.105457	0.02591	0.0210448	0.0303958	0.0209669	0.0356293	0.0267894	0.00630131	0.0685804	0.052995	0.0245896	0.0387106	0.0437276	0.0277134	0.0375472	0.0116489	0.0377101	0.0467642	0.0389126	0.0451423	0.0235257	0.038411	0.00918425	0.899622	0.0282568	0.0103503	0.0477857	0.0344196	0.0286789	0.0298983	0.0134787	0.365134
802.704	TG 16:0-16:1-16:1	Triacyglycerides	C51H94O6	0.143241	0.0734088	0.0489168	0.0798632	0.0427555	0.077637	0.0399007	0.137037	0.18983	0.140027	0.0800855	0.110696	0.131535	0.0405647	0.0670215	0.110162	0.105041	0.142536	0.098617	0.174852	0.126242	0.0320144	0.0663561	0.286107	0.116688	0.183278	0.196121	0.125759	0.181591	0.0679467	0.191921	0.240532	0.177161	0.229706	0.11125	0.190114	0.0512349	0.828403	0.135546	0.0462634	0.236572	0.171328	0.151362	0.148214	0.0687488	0.462247
804.72	TG 16:0-16:0-16:1	Triacyglycerides	C51H96O6	0.188291	0.112407	0.0607869	0.102851	0.0544078	0.103749	0.053627	0.197175	0.212311	0.194584	0.0949217	0.143327	0.168464	0.0486556	0.0807111	0.145082	0.128416	0.164524	0.124502	0.212427	0.15499	0.0357902	0.113441	0.365227	0.138503	0.229747	0.253409	0.142103	0.225798	0.0933321	0.227174	0.304838	0.206979	0.281059	0.132218	0.230454	0.0676501	0.930257	0.178316	0.0603425	0.290071	0.213389	0.18973	0.18637	0.0828295	0.499921
806.735	TG 16:0-16:0-16:0	Triacyglycerides	C51H98O6	0.0392183	0.026088	0.0408668	0.0256727	0.0124855	0.0288663	0.0115912	0.0339104	0.0391256	0.0445085	0.020337	0.0317141	0.0339191	0.00906339	0.464618	0.0370446	0.0282018	0.028698	0.0190736	0.0349884	0.0296013	0.00703619	0.906516	0.0435595	0.0195666	0.0328733	0.038347	0.0270957	0.0322884	0.00939274	0.0406321	0.0397159	0.034282	0.0383275	0.026193	0.0358301	0.00590901	0.495722	0.0386662	0.0147958	0.0514944	0.0398312	0.0348607	0.0359297	0.0133487	0.631319
806.735	TG 14:0-16:0-18:0	Triacyglycerides	C51H98O6	0.136307	0.103323	0.072714	0.0809895	0.0516873	0.0890042	0.0322675	0.157493	0.133458	0.142676	0.0670855	0.112883	0.122719	0.0350523	0.152224	0.112393	0.0976965	0.101885	0.0757453	0.119898	0.101524	0.0168454	0.46395	0.253446	0.0882669	0.159508	0.167964	0.108471	0.155531	0.0642198	0.1497	0.205668	0.132436	0.161172	0.0948615	0.148767	0.0405123	0.847086	0.139468	0.048167	0.205826	0.143283	0.14973	0.137295	0.0566469	0.646673
814.704	TG 15:0-16:1-18:2	Triacyglycerides	C52H94O6	0.0258678	0.0133479	0.0102293	0.0150903	0.00789206	0.0144855	0.00694273	0.0255443	0.0323341	0.0288217	0.013519	0.0211104	0.0242659	0.0072962	0.0616797	0.0206174	0.0198526	0.0259099	0.0193471	0.0337964	0.0239046	0.00612096	0.0524327	0.0496845	0.0220475	0.0341014	0.0401846	0.0240036	0.0340043	0.0114788	0.0353736	0.0434798	0.0345424	0.0385562	0.0206935	0.0345291	0.00849222	0.936522	0.0250571	0.00945593	0.0442445	0.0303396	0.0263371	0.0270869	0.0124549	0.38782
816.72	TG 15:0-16:1-18:1	Triacyglycerides	C52H96O6	0.0857382	0.0456353	0.0266235	0.0469342	0.0257609	0.0461384	0.0243162	0.0808259	0.0933248	0.0873885	0.0435872	0.0606296	0.0731512	0.0206119	0.0947127	0.0631129	0.0639843	0.0799729	0.0560903	0.100092	0.0726505	0.0176562	0.0839807	0.169425	0.0665066	0.109469	0.123501	0.0759579	0.108972	0.0411071	0.106208	0.141547	0.10689	0.124479	0.0637953	0.108584	0.0289558	0.986656	0.0798431	0.0274329	0.136703	0.0962052	0.0821325	0.0844633	0.0391984	0.362883
818.735	TG 16:0-16:1-17:0	Triacyglycerides	C52H98O6	0.10732	0.0602359	0.0337163	0.0533323	0.0324559	0.0574121	0.0304127	0.108867	0.113204	0.103226	0.0494585	0.0739402	0.0897393	0.0272513	0.114658	0.0754493	0.074063	0.08887	0.0692208	0.117972	0.0851149	0.0197602	0.126022	0.212673	0.0792919	0.127211	0.139357	0.0814218	0.127991	0.0544085	0.114832	0.17127	0.1234	0.150237	0.0711527	0.126178	0.0380013	0.952797	0.091158	0.0327759	0.159154	0.111819	0.108764	0.100734	0.0455802	0.415494
820.751	TG 16:0-16:0-17:0	Triacyglycerides	C52H100O6	0.062336	0.0440782	0.0311038	0.0358118	0.0202303	0.038712	0.0157699	0.0639075	0.0559619	0.0567367	0.0265515	0.0491777	0.0504671	0.0143507	0.25266	0.0458601	0.0408065	0.0407537	0.0359104	0.0524858	0.0431633	0.00628782	0.573856	0.11105	0.0394936	0.0694721	0.0731306	0.0442053	0.0674703	0.0285446	0.0622172	0.0881283	0.0546853	0.0681503	0.039998	0.0626358	0.017721	0.755887	0.0547201	0.0219658	0.0799388	0.0625671	0.0587593	0.0555902	0.0211124	0.475747
822.673	TG 16:0-16:3-18:3	Triacyglycerides	C53H90O6	7.85084e-05	0.00241171	0.00175625	0.00374192	0.00188975	0.00197563	0.00131952	0.0051907	0.00416577	0.00546848	0.003399	0.0029168	0.00422815	0.00110408	0.0190704	0.00996635	0.00838937	0.00930494	0.00372621	0.00922961	0.0081233	0.00252102	0.00130288	0.00595928	0.00425872	0.00863385	0.0116724	0.00584316	0.00727349	0.00291819	0.00706042	0.00647071	0.00682275	0.00360267	0.00372669	0.00553665	0.00172225	0.284861	0.00648029	0.0053759	0.0102096	0.00727739	0.00786501	0.00744164	0.00180688	0.915471
826.704	TG 16:0-16:1-18:3	Triacyglycerides	C53H94O6	0.0114986	0.00723421	0.00530145	0.00737512	0.00436462	0.0071548	0.00274516	0.0112941	0.0156668	0.0145185	0.00776108	0.0111079	0.0120697	0.00312358	0.0295841	0.0155601	0.0124556	0.0143398	0.00959047	0.0170863	0.0138064	0.00290329	0.00585081	0.0219813	0.0106396	0.0174125	0.0237219	0.0131144	0.0173739	0.00559062	0.0154766	0.0216446	0.0182205	0.0184838	0.0106451	0.0168941	0.0041205	0.881049	0.0143922	0.00689544	0.0256119	0.0158445	0.0154377	0.0156363	0.0066623	0.666906
828.72	TG 16:0-16:1-18:2	Triacyglycerides	C53H96O6	0.0710919	0.0365684	0.0255776	0.0406919	0.0229084	0.0393676	0.0192165	0.0685459	0.0936602	0.0713843	0.0438693	0.0573319	0.0669583	0.018445	0.0492113	0.0694805	0.0639631	0.0765773	0.0486104	0.0951932	0.0707649	0.0170972	0.0258658	0.138758	0.0621139	0.103363	0.111692	0.0638149	0.0959484	0.0328361	0.0941375	0.120063	0.0889353	0.111727	0.0565053	0.0942737	0.0246205	0.929542	0.0755385	0.0290672	0.129699	0.0885561	0.0776306	0.0800983	0.0359263	0.487262
830.735	TG 16:0-16:1-18:1	Triacyglycerides	C53H98O6	0.149704	0.0858125	0.0488645	0.086207	0.0494815	0.0840139	0.0410827	0.171986	0.181835	0.170015	0.0847858	0.129247	0.147574	0.0404709	0.0390442	0.134621	0.125586	0.150839	0.109953	0.197186	0.143637	0.0333955	0.0359114	0.307904	0.122486	0.205879	0.220724	0.13181	0.197761	0.0754	0.192408	0.277727	0.183581	0.235614	0.110387	0.199943	0.0625851	0.9615	0.161801	0.0560582	0.265887	0.17968	0.164795	0.165644	0.0746161	0.517506
832.751	TG 16:0-16:0-18:1	Triacyglycerides	C53H100O6	0.15074	0.0956885	0.0443967	0.0801215	0.0474406	0.0836775	0.0433313	0.165305	0.148717	0.152635	0.0797604	0.128896	0.135063	0.0335641	0.0693305	0.107753	0.107967	0.114115	0.0905545	0.144563	0.112991	0.0197111	0.20584	0.299595	0.102298	0.177323	0.197003	0.126481	0.18054	0.0766478	0.17692	0.237167	0.162334	0.193516	0.0979929	0.173586	0.0507243	0.869858	0.133653	0.0461314	0.244392	0.177482	0.161577	0.152647	0.0721457	0.569863
834.766	TG 16:0-16:0-18:0	Triacyglycerides	C53H102O6	0.0856646	0.0676898	0.0337423	0.0507373	0.0302036	0.0536075	0.0233269	0.0982416	0.0692446	0.0697748	0.0373095	0.0674755	0.0684092	0.0215673	0.327958	0.0625119	0.0574693	0.0538385	0.0427912	0.064349	0.056192	0.00856196	0.821934	0.128563	0.0550516	0.0940785	0.102293	0.059442	0.0878856	0.0307721	0.0842066	0.135332	0.0777434	0.0766245	0.0546457	0.0857105	0.0298983	0.912537	0.100683	0.0335536	0.115827	0.091236	0.083215	0.0849029	0.031165	0.882735
836.68	TG 15:0-18:3-18:3	Triacyglycerides	C54H92O6	7.85084e-05	6.6755e-05	0.00108621	0.00156102	0.00106443	0.000771385	0.000668037	0.00335087	0.00388916	0.00324386	0.00113937	0.00278541	0.00288173	0.00105015	0.00530111	0.000116457	0.00239986	0.0027214	0.00183947	0.00416054	0.00224754	0.00146759	0.0748534	0.00319026	0.00284371	0.00395834	0.00550634	0.00223283	0.0035463	0.00126067	0.00182765	0.000124572	0.00230989	0.00299269	6.84387e-05	0.00146465	0.0013159	0.0339484	0.000133953	6.8691e-05	0.00011666	0.00313217	0.00320568	0.00133143	0.00167777	0.0459629
840.719	TG 15:1-18:1-18:2	Triacyglycerides	C54H96O6	0.00656172	0.00359993	0.00212604	0.0035936	0.00226953	0.00363016	0.00178256	0.00702416	0.00833772	0.00784013	0.00403108	0.00585065	0.00661675	0.0017246	0.027389	0.00774862	0.00669264	0.00764988	0.00551603	0.0089335	0.00730813	0.00127897	0.00563525	0.0136072	0.00562659	0.00988139	0.0131772	0.00732684	0.00992384	0.00351297	0.00903806	0.0119098	0.0116022	0.0104047	0.00531324	0.00965361	0.00267719	0.894565	0.00748007	0.00306488	0.0125686	0.00939297	0.00819371	0.00814005	0.00344157	0.440791
842.735	TG 16:0-17:1-18:2	Triacyglycerides	C54H98O6	0.0275522	0.0142305	0.00961203	0.0151825	0.00843021	0.0150015	0.00758907	0.0254289	0.032139	0.0279526	0.014302	0.0209619	0.0241569	0.00683861	0.0800208	0.023416	0.0217141	0.0259601	0.0187271	0.0350959	0.0249826	0.00623501	0.0526987	0.0534581	0.0216539	0.0360453	0.0428557	0.0242471	0.035652	0.0131826	0.0343389	0.0448914	0.0370418	0.040502	0.0202072	0.0353963	0.0093643	0.972652	0.025785	0.00992986	0.0458405	0.0308943	0.0283356	0.0281571	0.0128266	0.388834
844.657	TG 16:3-18:3-18:3	Triacyglycerides	C55H88O6	0.00434485	0.00404512	0.00611543	0.0059431	0.00414556	0.00491881	0.00102124	0.00796263	0.00772583	0.00639361	0.00673012	0.00756729	0.0072759	0.000677355	0.0026125	0.0132923	0.00898592	0.0103883	0.00522373	0.0150799	0.010594	0.00383641	0.0126785	0.0120032	0.0112906	0.0158487	0.0256783	0.0125844	0.0154811	0.00596162	0.0248708	0.0142449	0.010965	0.00925538	0.00713401	0.013294	0.00697507	0.608537	0.0129118	0.0128144	0.0206572	0.0160968	0.0170525	0.0159065	0.0032576	0.892089
844.751	TG 16:1-17:0-18:1	Triacyglycerides	C54H100O6	0.0505894	0.0315825	0.0169234	0.0283621	0.0167729	0.0288461	0.0138601	0.0569863	0.0601294	0.0561597	0.0258873	0.039291	0.0476908	0.0146526	0.0701037	0.0406888	0.0374021	0.0448299	0.0360034	0.0636353	0.0445119	0.0112179	0.085057	0.107559	0.0423445	0.0706811	0.071494	0.0446419	0.067344	0.0263909	0.0613336	0.0924596	0.0642008	0.0775481	0.039343	0.066977	0.0197757	0.980758	0.0508642	0.0177184	0.086566	0.0625603	0.0588123	0.0553042	0.024873	0.479095
846.766	TG 16:0-17:0-18:1	Triacyglycerides	C54H102O6	0.0495608	0.0300655	0.0165444	0.0258139	0.0146688	0.0273307	0.0139698	0.0538002	0.0482643	0.0438252	0.0217868	0.0369728	0.0409299	0.0123485	0.141553	0.0337225	0.0299286	0.0345061	0.0302292	0.0470695	0.0350912	0.00699974	0.299016	0.0996717	0.0329356	0.0553212	0.0588017	0.036083	0.0565627	0.026658	0.0487256	0.0780966	0.0480443	0.059955	0.0319669	0.0533577	0.0170499	0.826512	0.0433425	0.0153866	0.0652871	0.0494479	0.0437435	0.0434415	0.0180311	0.388601
848.688	TG 16:1-18:3-18:3	Triacyglycerides	C55H92O6	0.00945014	0.0114614	0.00780394	0.0120511	0.0082519	0.0098037	0.00189281	0.0191639	0.0181145	0.0166794	0.0108241	0.0162139	0.0161992	0.00322414	0.0050533	0.024385	0.019808	0.0193129	0.0108978	0.02776	0.0204327	0.0063614	0.00717778	0.0272741	0.0189796	0.0291132	0.0413735	0.0305873	0.0294655	0.00803024	0.026596	0.0281506	0.0236021	0.0161981	0.0162042	0.0221502	0.00567142	0.134708	0.0320777	0.0243288	0.041709	0.026268	0.0296725	0.0308112	0.0067883	0.782026
848.782	TG 16:0-17:0-18:0	Triacyglycerides	C54H104O6	0.0227182	0.0183537	0.0105713	0.0151505	0.00857445	0.0150736	0.00573834	0.0258821	0.0216075	0.019224	0.00971585	0.0185735	0.0190006	0.00592852	0.31828	0.0167395	0.0154018	0.0142824	0.0125297	0.0186208	0.0155148	0.00232322	0.877341	0.0389886	0.0156614	0.0287366	0.0277506	0.0148107	0.0251896	0.0101002	0.0231346	0.0347017	0.0202252	0.0241048	0.0137093	0.0231751	0.00761627	0.730986	0.0249757	0.0085442	0.0313589	0.0221823	0.0232867	0.0220696	0.00835415	0.60901
850.704	TG 16:0-18:3-18:3	Triacyglycerides	C55H94O6	0.019562	0.0235311	0.0228127	0.0275949	0.0196544	0.022631	0.00330765	0.0540733	0.0473724	0.0460836	0.0294605	0.0400294	0.0434039	0.00925433	0.00148982	0.080117	0.0581724	0.0617732	0.0315313	0.0725185	0.0608225	0.0185403	0.00191298	0.0523603	0.040712	0.0622838	0.0968172	0.0539198	0.0612186	0.0213346	0.0515177	0.0588154	0.0433283	0.0360081	0.0358486	0.0451036	0.0100086	0.164764	0.0618706	0.0500651	0.0867845	0.0607842	0.0676626	0.0654334	0.0135216	0.718752
852.72	TG 16:0-18:2-18:3	Triacyglycerides	C55H96O6	0.0455221	0.0542377	0.0377386	0.0626217	0.0430647	0.048637	0.00982939	0.106137	0.103774	0.09762	0.0625075	0.096282	0.093264	0.0176792	0.00114477	0.173384	0.127539	0.136795	0.0746909	0.172309	0.136944	0.0404427	0.0014558	0.116614	0.0904149	0.13467	0.197504	0.111255	0.130092	0.0408537	0.0955283	0.11214	0.0907909	0.0776429	0.0712154	0.0894634	0.0160116	0.0721848	0.129779	0.0927719	0.180309	0.121418	0.134646	0.131785	0.0316079	0.943371
854.735	TG 16:0-18:2-18:2	Triacyglycerides	C55H98O6	0.0605216	0.0588917	0.0330169	0.0489873	0.0400826	0.0483	0.0118651	0.0893074	0.103684	0.0942922	0.0593378	0.088902	0.0871047	0.0166254	0.00280604	0.125057	0.101543	0.116998	0.0699733	0.13661	0.110036	0.0257752	0.00124774	0.118238	0.0689796	0.105791	0.177588	0.100623	0.114244	0.0397942	0.0906017	0.108603	0.182089	0.0953203	0.0595297	0.107229	0.0455506	0.801914	0.0878784	0.0547566	0.163748	0.107559	0.112333	0.105255	0.0397771	0.730157
856.751	TG 16:0-18:1-18:2	Triacyglycerides	C55H100O6	0.0559175	0.0395383	0.0255929	0.0311844	0.0232255	0.0350917	0.0132268	0.0565038	0.0658259	0.0654288	0.0373385	0.0593303	0.0568855	0.0116311	0.0244175	0.0532729	0.0579462	0.0554077	0.0388159	0.0655642	0.0542014	0.00977454	0.0317089	0.0886081	0.0434094	0.0710292	0.0923037	0.0594615	0.0709624	0.0203609	0.0632843	0.0800092	0.0713753	0.0710279	0.0397122	0.0650818	0.0153675	0.62016	0.0532127	0.0252057	0.108205	0.0737205	0.0646498	0.0649987	0.0302711	0.72419
858.767	TG 16:0-18:1-18:1	Triacyglycerides	C55H102O6	0.108719	0.0646463	0.0339153	0.053877	0.0360761	0.0594467	0.0303473	0.113713	0.105192	0.110086	0.0718675	0.117595	0.103691	0.0183689	0.0235977	0.0838976	0.0886995	0.0820865	0.0706498	0.104068	0.0858803	0.012135	0.108143	0.193435	0.0700034	0.133776	0.182328	0.114491	0.138807	0.0505688	0.11692	0.158481	0.120661	0.126414	0.0688128	0.118258	0.032159	0.465266	0.0889483	0.0388633	0.23126	0.149079	0.129593	0.127549	0.0717267	0.781519
860.782	TG 16:0-18:0-18:1	Triacyglycerides	C55H104O6	0.0704613	0.0464167	0.021316	0.0354983	0.021437	0.0390259	0.0204833	0.072917	0.0641875	0.0573196	0.0397042	0.0766168	0.062149	0.0146331	0.0740516	0.0425028	0.0444635	0.0465033	0.0374978	0.0594237	0.0460782	0.0081746	0.494924	0.114465	0.0414747	0.0737094	0.095382	0.0647214	0.0779505	0.0281098	0.0665048	0.10379	0.06261	0.0739399	0.0381556	0.0690002	0.0236284	0.600606	0.0630768	0.0217489	0.115099	0.0925432	0.0778655	0.0740668	0.0349908	0.851401
862.798	TG 16:0-18:0-18:0	Triacyglycerides	C55H106O6	0.0600531	0.0525015	0.019633	0.0475071	0.0202314	0.0399852	0.018844	0.0819875	0.0475889	0.0482029	0.0235612	0.052367	0.0507415	0.0208213	0.416652	0.0390476	0.0386613	0.0275183	0.0243978	0.0350956	0.0329441	0.00665295	0.453491	0.0884997	0.0490702	0.0782655	0.0608825	0.0354337	0.0624303	0.021448	0.0794766	0.107718	0.0497812	0.0503613	0.0475902	0.0669855	0.0262856	0.771651	0.079924	0.0360868	0.066544	0.0548371	0.0484608	0.0571705	0.0168182	0.677486
870.766	TG 17:1-18:1-18:1	Triacyglycerides	C56H102O6	0.0139371	0.00941614	0.00421615	0.00684322	0.0044884	0.0077802	0.00403113	0.0141088	0.0166206	0.0147162	0.00729082	0.0114596	0.0128392	0.00360977	0.0699582	0.0117286	0.0120917	0.0128273	0.0103168	0.0161573	0.0126243	0.00217564	0.0456271	0.0284985	0.0110871	0.0183499	0.0207188	0.0130273	0.0183363	0.00688629	0.0172449	0.0244317	0.0182112	0.0195616	0.00986009	0.0178619	0.00525792	0.905568	0.0144149	0.00497365	0.0230907	0.0173857	0.0155656	0.0150861	0.00656324	0.466813
872.688	TG 14:3-18:3-22:3	Triacyglycerides	C57H92O6	0.0447683	0.0596892	0.0423319	0.0700039	0.0491977	0.0531982	0.0115077	0.103356	0.0934366	0.0976405	0.0587969	0.0820645	0.0870588	0.0176204	0.00700565	0.150572	0.102989	0.11666	0.0542494	0.150117	0.114917	0.0398002	0.0103676	0.158634	0.117908	0.148338	0.241723	0.157898	0.1649	0.0460235	0.132045	0.161865	0.115394	0.0910175	0.0975089	0.119566	0.0285651	0.0981925	0.184376	0.147543	0.247117	0.1638	0.172018	0.182971	0.038273	0.518683
874.704	TG 18:2-18:3-18:3	Triacyglycerides	C57H94O6	0.131475	0.180288	0.117224	0.199846	0.148111	0.155389	0.0341972	0.316399	0.282198	0.265729	0.160035	0.246409	0.254154	0.0585519	0.0115792	0.417301	0.308343	0.34377	0.164907	0.453961	0.337656	0.112482	0.00848406	0.369988	0.26866	0.377312	0.514677	0.381043	0.382336	0.0874868	0.325678	0.384411	0.274521	0.207464	0.222681	0.282951	0.0733513	0.0874597	0.454724	0.353633	0.583096	0.361634	0.437514	0.43812	0.0925773	0.35612
876.719	TG 18:2-18:2-18:3	Triacyglycerides	C57H96O6	0.0358052	0.0429959	0.0469111	0.0452156	0.0291952	0.0400246	0.00738712	0.0632714	0.0626288	0.0581472	0.032779	0.0570581	0.0547769	0.0125925	0.0537643	0.076729	0.0601454	0.0696232	0.0328113	0.0780479	0.0634714	0.0185553	0.0304063	0.0540923	0.0391366	0.0588996	0.0821541	0.0572999	0.0583165	0.0154541	0.0559439	0.0616137	0.0477375	0.0368063	0.0391908	0.0482584	0.0106193	0.264675	0.0776549	0.0540806	0.0921944	0.0647152	0.0634701	0.070423	0.0147842	0.241211
876.72	TG 18:1-18:2-18:4	Triacyglycerides	C57H96O6	0.0662443	0.0932314	0.0585337	0.100696	0.0697527	0.0776916	0.0182468	0.139502	0.134039	0.131793	0.0817234	0.126102	0.122632	0.0233677	0.00950786	0.20737	0.166767	0.168078	0.0890116	0.243788	0.175003	0.0576397	0.00699192	0.16011	0.118584	0.153975	0.259758	0.171911	0.172868	0.0524814	0.14341	0.152794	0.134129	0.0932055	0.0986634	0.12444	0.0269151	0.103684	0.188518	0.140147	0.277057	0.171456	0.185408	0.192517	0.0509896	0.564813
878.735	TG 18:2-18:2-18:2	Triacyglycerides	C57H98O6	0.0237351	0.0332599	0.0257983	0.0229166	0.0177971	0.0247014	0.00561783	0.0298168	0.0289237	0.0318462	0.0183715	0.0378124	0.0293541	0.00704929	0.281736	0.0461202	0.0338231	0.0412402	0.0208076	0.0440969	0.0372176	0.0102905	0.0440514	0.0274757	0.0202357	0.0325304	0.0531019	0.0387166	0.0344121	0.0124545	0.0298824	0.0269444	0.107156	0.0244812	0.0193381	0.0415604	0.0368724	0.692072	0.0295317	0.0243816	0.0489491	0.0339445	0.0332138	0.0340041	0.009173	0.954421
878.735	TG 18:0-18:3-18:3	Triacyglycerides	C57H98O6	0.0471946	0.070659	0.0338825	0.0513803	0.0425963	0.0491426	0.0136701	0.0589369	0.0689	0.0716271	0.0444653	0.0827663	0.0653391	0.0144277	0.105896	0.108878	0.0827424	0.106178	0.0534545	0.119894	0.0942292	0.0265072	0.00963695	0.078961	0.0585301	0.0809227	0.173883	0.112179	0.100895	0.0450816	0.0735391	0.0711599	0.350028	0.0691208	0.0505447	0.122879	0.127307	0.725307	0.0701869	0.0600506	0.145551	0.0950695	0.0891215	0.0919959	0.0330983	0.731183
880.751	TG 18:1-18:2-18:2	Triacyglycerides	C57H100O6	0.0490975	0.0679107	0.0221716	0.0315799	0.0344523	0.0410424	0.0178596	0.0506372	0.0569722	0.0598376	0.0378786	0.0705788	0.0551809	0.0120624	0.180571	0.0803832	0.0648016	0.0851486	0.0432561	0.0801761	0.0707531	0.0171775	0.0278813	0.0782597	0.042695	0.0703712	0.17445	0.109123	0.0949797	0.0503347	0.0592154	0.0623012	0.134429	0.0670649	0.0394725	0.0724965	0.0361801	0.440814	0.0426225	0.0314912	0.123132	0.0813088	0.0703033	0.0697716	0.0359972	0.38898
882.766	TG 18:1-18:1-18:2	Triacyglycerides	C57H102O6	0.0530823	0.0563159	0.0204438	0.0288775	0.0314694	0.0380378	0.0157879	0.0555295	0.0558712	0.0606242	0.0351902	0.0669216	0.0548274	0.0119067	0.0941779	0.06214	0.0625281	0.0659808	0.0372684	0.0685446	0.0592924	0.0125894	0.0464164	0.0875279	0.0417319	0.0724306	0.13191	0.0857145	0.083863	0.0325235	0.0543092	0.0614999	0.0777848	0.0618667	0.0394884	0.0589898	0.0138748	0.154378	0.037406	0.0266007	0.114659	0.0737338	0.0624038	0.0629607	0.0345115	0.353195
884.782	TG 18:1-18:1-18:1	Triacyglycerides	C57H104O6	0.0241827	0.0201181	0.0181835	0.0118224	0.010279	0.0169171	0.00580215	0.0225423	0.0244543	0.0268454	0.016337	0.0231703	0.0226699	0.00390485	0.103159	0.0197888	0.0194042	0.018502	0.0131498	0.0236019	0.0188893	0.00375417	0.541221	0.0261011	0.0123941	0.0255092	0.0383047	0.0269982	0.0258615	0.00918799	0.0193976	0.0230978	0.0239323	0.0198583	0.014234	0.020104	0.00382867	0.231972	0.0167652	0.010421	0.0448184	0.0275491	0.0264859	0.0252079	0.0130539	0.929309
884.782	TG 18:0-18:1-18:2	Triacyglycerides	C57H104O6	0.072175	0.0660033	0.0252745	0.0312683	0.0361459	0.0461734	0.0213821	0.0736621	0.0705557	0.0731886	0.0479836	0.0756742	0.0682128	0.0114547	0.0766613	0.0566789	0.0607923	0.0560308	0.0443637	0.076893	0.0589517	0.011745	0.2752	0.119708	0.0468778	0.0990079	0.164109	0.102525	0.106446	0.0421901	0.0592312	0.0918032	0.0760898	0.0740843	0.0459286	0.0694274	0.017485	0.107484	0.0501138	0.0310534	0.173229	0.0903822	0.0903308	0.0870219	0.0546548	0.546852
886.797	TG 18:0-18:1-18:1	Triacyglycerides	C57H106O6	0.037568	0.0324833	0.0126804	0.0207396	0.0176789	0.0242301	0.0104225	0.0381949	0.0359232	0.0352582	0.0208041	0.0405003	0.0341361	0.00773259	0.126242	0.0307234	0.0298681	0.0300581	0.0245839	0.0342485	0.0298964	0.00345958	0.281897	0.0628284	0.0247081	0.047206	0.0664913	0.0409642	0.0484396	0.0169815	0.0353793	0.0526936	0.0382	0.0425818	0.0230824	0.0383874	0.0107887	0.296324	0.0332805	0.0145436	0.0727043	0.0444485	0.0413791	0.0412712	0.0210735	0.570032
890.817	TG 16:0-18:0-20:0	Triacyglycerides	C57H110O6	0.0130415	0.010842	0.00727209	0.00922123	0.00475125	0.00902561	0.00319412	0.0149439	0.0133116	0.0133495	0.00665655	0.0119665	0.0120456	0.00319183	0.173151	0.0119795	0.0104761	0.00904585	0.00747205	0.0111605	0.0100268	0.00178811	0.557788	0.0199132	0.0104524	0.0148163	0.0167438	0.010773	0.0145397	0.00402191	0.0193617	0.020084	0.0134054	0.0137795	0.0108363	0.0154934	0.00403183	0.717797	0.018059	0.00795882	0.0202696	0.0155827	0.0140711	0.0151882	0.0046832	0.820189
890.829	TG 14:0-16:0-24:0	Triacyglycerides	C57H110O6	0.0542075	0.044427	0.0157035	0.083341	0.0156048	0.0426568	0.0285046	0.0784708	0.0453433	0.0357277	0.0131772	0.0472037	0.0439846	0.023552	0.937973	0.0206814	0.032544	0.0161484	0.0147694	0.0211657	0.0210618	0.00699523	0.138544	0.0720142	0.0472833	0.0848567	0.0474612	0.0237236	0.0550678	0.023851	0.0716959	0.0963026	0.0353006	0.0443228	0.0426869	0.0580618	0.0254532	0.852582	0.0711936	0.0396092	0.050468	0.029595	0.0331367	0.0448005	0.016755	0.453602
898.797	TG 18:1-18:1-19:1	Triacyglycerides	C58H106O6	0.00458279	0.00342741	0.00122381	0.00252743	0.00152798	0.00265788	0.00138273	0.00568966	0.00509165	0.00529748	0.00251639	0.00373402	0.00446584	0.001315	0.0669686	0.0036625	0.00356453	0.0041638	0.00308507	0.00392887	0.00368096	0.000407301	0.151166	0.0114352	0.00347069	0.00672519	0.0063281	0.00480521	0.00655287	0.00301957	0.0050036	0.00812432	0.00607762	0.00599601	0.00353071	0.00574645	0.00167985	0.615908	0.00467237	0.00199957	0.00857266	0.00532106	0.00412937	0.00493901	0.00238308	0.375628
900.813	TG 15:1-16:1-24:0	Triacyglycerides	C58H108O6	0.00980504	0.00718872	0.00335994	0.00545034	0.00346597	0.005854	0.00271469	0.0108587	0.0108198	0.00882325	0.00436107	0.00836586	0.00864574	0.0026501	0.138491	0.00741981	0.00646592	0.00722389	0.00684854	0.010176	0.00762684	0.00147115	0.235123	0.0192015	0.00731833	0.0137902	0.0132778	0.00721754	0.0121611	0.00503386	0.0124208	0.0155854	0.011221	0.0132018	0.00619815	0.0117254	0.00347735	0.877442	0.00998801	0.00355268	0.0151441	0.00960884	0.00984429	0.00962759	0.00410834	0.408682
904.749	TG 18:2-18:3-20:2	Triacyglycerides	C59H100O6	0.00628384	0.0418391	0.00383848	0.00756268	0.0121169	0.0143282	0.0156705	0.00544613	0.00589684	0.00597111	0.00354454	0.00548342	0.00526841	0.000992253	0.233027	0.00896251	0.0104601	0.0090335	0.0159295	0.00970598	0.0108183	0.00292057	0.635693	0.00921041	0.0152819	0.00939316	0.0421459	0.0125218	0.0177106	0.0138865	0.00702162	0.00690377	0.00825138	0.00476614	0.00448131	0.00628485	0.00160876	0.105021	0.0088707	0.00695511	0.0108189	0.00708689	0.00905043	0.00855641	0.00159574	0.181239
904.844	TG 15:0-16:0-24:0	Triacyglycerides	C58H112O6	0.0172086	0.0132847	0.00754644	0.012685	0.00715464	0.0115759	0.00423265	0.0177427	0.0163892	0.0162601	0.00693429	0.0139186	0.014249	0.00431408	0.351629	0.0112555	0.011989	0.0103325	0.0100791	0.0131381	0.0113589	0.00125149	0.915158	0.0294039	0.0128582	0.0187441	0.0221718	0.0119398	0.0190236	0.00717517	0.0186488	0.0252578	0.0164549	0.0185883	0.00994337	0.0177786	0.00548849	0.765833	0.0197793	0.00681311	0.0220825	0.0159913	0.0164651	0.0162263	0.00582322	0.51757
906.765	TG 18:3-18:3-20:0	Triacyglycerides	C59H102O6	0.0114025	0.0643237	0.00462444	0.010118	0.0255019	0.0231941	0.0242478	0.00649875	0.00590752	9.08263e-05	0.00360095	0.0057467	0.00436895	0.00263124	0.122648	0.00978962	0.0129262	0.0129885	0.0260459	0.0116594	0.0146819	0.00648384	0.470003	0.0144736	0.024734	0.0156573	0.0749272	0.0216967	0.0302978	0.0253055	0.00799348	0.00699434	0.0151136	0.00503465	0.00450488	0.00792819	0.00426023	0.0870981	0.00716377	0.0108996	0.0103866	0.00618406	0.0150038	0.00992756	0.00348483	0.11241
908.78	TG 18:2-18:2-20:1	Triacyglycerides	C59H104O6	0.0139576	0.063719	0.00482932	0.0108806	0.02969	0.0246153	0.0237095	0.00676118	0.00675959	0.00693752	0.00386273	0.00624725	0.00611365	0.0012845	0.119616	0.00925895	0.0139568	0.0155236	0.0276295	0.0107276	0.0154193	0.0072664	0.431027	0.0147202	0.0282332	0.015319	0.077042	0.0232722	0.0317173	0.0259595	0.00772575	0.0075412	0.00968438	0.0065882	0.00436024	0.00717995	0.00193659	0.0681156	0.0069999	0.00978693	0.0122546	0.00704936	0.0153866	0.0102955	0.0035852	0.104981
910.797	TG 18:1-18:2-20:1	Triacyglycerides	C59H106O6	0.00994666	0.0373815	0.00344365	0.0076508	0.0198444	0.0156534	0.0135588	0.00887519	0.00777278	0.00801355	0.00432852	0.00751035	0.00730008	0.00173838	0.208976	0.00952684	0.0105004	0.0108239	0.0165934	0.0102852	0.0115459	0.00286171	0.526097	0.0158869	0.0182954	0.0141159	0.0574211	0.0157575	0.0242954	0.0185778	0.00963179	0.0105368	0.00993825	0.00842568	0.0044765	0.00860181	0.00243106	0.0979619	0.00722832	0.00672144	0.0109323	0.00781932	0.0123685	0.00901399	0.00249021	0.105765
912.813	TG 18:1-18:1-20:1	Triacyglycerides	C59H108O6	0.0104413	0.0322051	0.00354279	0.00778864	0.0181318	0.0144219	0.0112717	0.0106565	0.00893123	0.00831898	0.00419754	0.00793117	0.00800708	0.00237112	0.248254	0.00704427	0.00977785	0.00934189	0.0140013	0.00956568	0.0099462	0.00252009	0.411451	0.0186232	0.0151683	0.0134283	0.048351	0.015157	0.0221456	0.0147703	0.0106614	0.0149209	0.0111203	0.010048	0.00564284	0.0104787	0.00330715	0.123077	0.008671	0.00548073	0.0146906	0.0100014	0.0138392	0.0105366	0.00379117	0.12711
914.816	TG 18:0-18:2-20:0	Triacyglycerides	C59H110O6	0.00750301	0.0109367	0.00446562	0.00457694	0.00627522	0.00675149	0.00265806	0.00732858	0.00773481	0.00661964	0.0041694	0.0076361	0.00669771	0.00147924	0.969432	0.00618914	0.00675101	0.00774121	0.00758164	0.00755671	0.00716394	0.000667595	0.745138	0.0107217	0.00646607	0.00908956	0.0209488	0.0103543	0.0115161	0.00553054	0.00835869	0.010118	0.00766245	0.00918086	0.00513819	0.00809164	0.00188885	0.226483	0.00809674	0.00355926	0.0138268	0.00945577	0.00902788	0.0087933	0.00366438	0.385609
914.828	TG 16:1-18:1-22:0	Triacyglycerides	C59H110O6	0.0205606	0.0193678	0.00581767	0.0114383	0.0113579	0.0137084	0.00616286	0.0191743	0.0180361	0.017243	0.0087142	0.0158745	0.0158084	0.00414373	0.544836	0.0140259	0.0140006	0.0144658	0.015117	0.0189648	0.0153148	0.00208988	0.59605	0.0380974	0.0148209	0.0245998	0.0338802	0.0159342	0.0254665	0.0104316	0.0237199	0.030669	0.0206526	0.0234294	0.0123024	0.0221547	0.00663122	0.565678	0.0194879	0.00647554	0.0270205	0.0188536	0.0188381	0.0181351	0.00737793	0.235396
916.844	TG 16:0-16:1-24:0	Triacyglycerides	C59H112O6	0.0327812	0.0233835	0.00884869	0.0207114	0.0110363	0.0193522	0.00972002	0.0317463	0.0311671	0.0256368	0.0121826	0.0268417	0.0255149	0.00791049	0.303498	0.0172884	0.0227313	0.0185378	0.0207466	0.0273069	0.0213222	0.00394201	0.685565	0.0631249	0.0221051	0.0422825	0.0456754	0.021517	0.038941	0.0175244	0.0356644	0.04803	0.0301212	0.0381826	0.0190685	0.0342133	0.0106639	0.62026	0.0343156	0.0106435	0.0456945	0.0318903	0.0294286	0.0303945	0.0126761	0.402692
918.859	TG 16:0-16:0-24:0	Triacyglycerides	C59H114O6	0.0176525	0.0148687	0.00667557	0.0184085	0.00788409	0.0130979	0.00548892	0.018717	0.0161628	0.0144124	0.00629921	0.0150009	0.0141185	0.00467258	0.75966	0.0105367	0.0120124	0.00902159	0.00926948	0.0126189	0.0106918	0.00160423	0.374331	0.0273761	0.0137596	0.0195965	0.0237082	0.0115814	0.0192044	0.00661381	0.0191974	0.0297338	0.0187723	0.0181034	0.00919128	0.0189996	0.00728559	0.96403	0.0218835	0.00767145	0.0250655	0.0173529	0.0169719	0.0177891	0.00657524	0.74309
928.844	TG 16:1-17:1-24:0	Triacyglycerides	C60H112O6	0.0121784	0.0087726	0.00380064	0.0060974	0.00418163	0.00700614	0.00349827	0.0119492	0.0126251	0.0103561	0.0047877	0.010084	0.00996042	0.00308158	0.19423	0.00794667	0.00801454	0.00850495	0.00781098	0.0112071	0.00869685	0.00142752	0.346326	0.0211069	0.00863402	0.0147953	0.0160183	0.00852267	0.0138154	0.00533474	0.0141532	0.0177319	0.0120461	0.0147067	0.00729231	0.0131861	0.00387132	0.836271	0.0130491	0.00444405	0.0156366	0.0114083	0.00980595	0.0108688	0.00418878	0.35979
930.859	TG 16:1-18:0-23:0	Triacyglycerides	C60H114O6	0.022052	0.0161469	0.00739881	0.0140394	0.0078076	0.0134889	0.00612496	0.0230641	0.0235492	0.0206693	0.00892921	0.0179629	0.0188349	0.00596572	0.199627	0.0143416	0.0162713	0.0146852	0.0149477	0.0208916	0.0162275	0.00270782	0.387238	0.0406064	0.0173489	0.0268709	0.0323454	0.0139263	0.0262196	0.0108943	0.0264723	0.0327529	0.0231241	0.0267391	0.0143164	0.024681	0.00675367	0.795178	0.023827	0.0076725	0.0315376	0.0216035	0.0201741	0.0209629	0.0086269	0.422217
932.781	TG 18:3-18:3-22:1	Triacyglycerides	C61H104O6	0.00106499	0.00870341	0.000206461	0.00155801	0.00225781	0.00275814	0.00340641	9.78903e-05	9.26972e-05	9.08263e-05	4.29498e-05	7.83835e-05	8.05494e-05	2.22053e-05	0.116872	0.00161828	0.00195015	9.08828e-05	0.00356096	8.67588e-05	0.0014614	0.00145255	0.45618	7.83587e-05	0.00291814	0.000102055	0.00766219	0.00329517	0.00281118	0.00310587	0.000117174	0.0013235	0.000107791	6.99587e-05	6.84387e-05	0.000337373	0.000551699	0.117592	0.00179359	0.00163634	0.00011666	9.28166e-05	0.00179688	0.00108726	0.000899295	0.267354
932.875	TG 15:0-16:0-26:0	Triacyglycerides	C60H116O6	0.0113703	0.00920813	0.00489222	0.00837483	0.00481858	0.00773281	0.00284524	0.0119668	0.010589	0.00994202	0.00477341	0.0102246	0.00949916	0.00275373	0.347735	0.00775937	0.00813117	0.00707267	0.00647062	0.00924199	0.00773516	0.00105664	0.998658	0.0205688	0.0092045	0.0142144	0.0167146	0.00954177	0.0140488	0.00483283	0.0132047	0.0190515	0.0124501	0.0124811	0.00692997	0.0128235	0.00429894	0.683012	0.0146939	0.00542257	0.0179129	0.0114712	0.0115815	0.0122164	0.0046288	0.55735
934.796	TG 18:2-18:3-22:1	Triacyglycerides	C61H106O6	0.00403576	0.0194015	0.0012117	0.00273729	0.00615824	0.0067089	0.00732365	0.00253553	0.0019996	9.08263e-05	4.29498e-05	0.00143233	0.00122025	0.00112294	0.136223	0.00284135	0.0037446	0.00406578	0.00746763	0.00296617	0.00421711	0.00188876	0.482352	0.00421882	0.00672951	0.00490275	0.0180799	0.0059346	0.00797311	0.00573085	0.00249882	0.00211155	0.000107791	0.00137968	0.00171951	0.00156347	0.000915477	0.0387343	0.00292023	0.00271747	0.00558697	0.0028732	0.00368863	0.0035573	0.0011954	0.130152
936.811	TG 18:3-20:1-20:1	Triacyglycerides	C61H108O6	0.00629088	0.0290981	0.000206461	0.00484171	0.0100505	0.0100975	0.0111912	9.78903e-05	0.00264567	0.00315697	0.00151285	0.00268823	0.00202032	0.00123313	0.147345	0.00350581	0.00554721	0.00499022	0.0113107	0.00461181	0.00599315	0.00306496	0.45178	0.00662299	0.0106696	0.00683272	0.0325166	0.00888784	0.013106	0.0109759	0.00356592	0.0043575	0.00409272	6.99587e-05	6.84387e-05	0.00243091	0.00217468	0.0654556	0.000133953	0.00397528	0.00506437	0.00276895	0.0068337	0.00375525	0.00251623	0.100422
938.828	TG 18:2-20:1-20:1	Triacyglycerides	C61H110O6	7.85084e-05	0.0268714	0.0016773	0.0044416	0.0113149	0.00887673	0.0109392	0.00522561	0.00493689	0.00407444	0.0026293	0.00520638	0.00441452	0.00110232	0.390649	0.00527386	0.00593522	0.00697937	4.84969e-05	0.00524534	0.00469646	0.00269186	0.43075	0.00727844	0.0119479	0.0084202	9.99812e-05	8.80651e-05	0.00556691	0.00528423	0.00479094	0.00659561	0.00664271	0.00472696	0.00268118	0.00508748	0.00163565	0.851159	0.00434417	0.00385432	0.0078504	0.00488619	9.2615e-05	0.00420554	0.0027752	0.623808
940.843	TG 18:2-20:0-20:1	Triacyglycerides	C61H112O6	0.00788803	0.0182147	0.00273408	0.00480785	0.00823309	0.00837554	0.00595022	0.00741208	0.0074544	0.00672682	0.00315831	0.00681136	0.0063126	0.00179461	0.479175	0.00588068	0.00639366	0.0069254	0.00801124	0.0072947	0.00690113	0.000819555	0.59806	0.0129554	0.0075533	0.00961844	0.0242127	0.00861662	0.0125913	0.00680454	0.00857626	0.0107118	0.00861875	0.00839017	0.00415868	0.00809114	0.00239455	0.200537	0.00683993	0.00375497	0.010544	0.00734651	0.00869624	0.00743632	0.00250803	0.150618
942.859	TG 16:1-18:1-24:0	Triacyglycerides	C61H114O6	0.016735	0.0140049	0.00471479	0.0108337	0.00690712	0.0106391	0.00493843	0.0168202	0.0174282	0.0136681	0.00738863	0.0144635	0.0139537	0.00399157	0.27673	0.0119358	0.0135004	0.01172	0.0116148	0.0144192	0.012638	0.00125491	0.405942	0.0315007	0.0127613	0.0231463	0.02956	0.0125809	0.0219098	0.00898283	0.0196435	0.024472	0.0173785	0.0215718	0.0106213	0.0187374	0.00523108	0.514243	0.0192759	0.0064885	0.0251561	0.0192793	0.0163063	0.0173012	0.006845	0.388188
944.875	TG 16:0-18:1-24:0	Triacyglycerides	C61H116O6	0.0202382	0.0145329	0.00575241	0.0133556	0.00764387	0.0123046	0.00578068	0.0192476	0.0186184	0.0149315	0.007769	0.0157369	0.0152607	0.00457249	0.395994	0.0117075	0.0135897	0.0113486	0.0129578	0.0175401	0.0134287	0.00247187	0.69975	0.0342376	0.0146103	0.0227012	0.0281599	0.0134608	0.022634	0.00885594	0.0213067	0.0296967	0.0209915	0.0232266	0.0110759	0.0212595	0.00668649	0.788826	0.0228876	0.00673782	0.0290089	0.0198442	0.019837	0.0196631	0.00813738	0.595802
946.89	TG 16:0-18:0-24:0	Triacyglycerides	C61H118O6	0.00687589	0.00581603	0.00271053	0.00561138	0.00329134	0.00486103	0.00177646	0.00707472	0.00662807	0.00660608	0.00262744	0.00639403	0.00586607	0.00182733	0.403593	0.00403434	0.00468403	0.00334933	0.00326552	0.00499566	0.00406578	0.000774858	0.385696	0.010975	0.00524714	0.00868114	0.00960009	0.00482472	0.00786561	0.00271316	0.00750885	0.0116218	0.00795308	0.00652456	0.00375175	0.007472	0.00283687	0.828213	0.00920609	0.00315624	0.0106675	0.00721061	0.00668621	0.00738533	0.00285011	0.791831
956.874	TG 16:1-18:1-25:0	Triacyglycerides	C62H116O6	0.00919866	0.00594069	0.00359277	0.00673543	0.00327693	0.0057489	0.00243261	0.00937213	0.00999663	0.00885878	0.00380953	0.00804649	0.00801671	0.00245803	0.180727	0.00578682	0.0071717	0.00688554	0.00638468	0.00894401	0.00703455	0.00119019	0.31944	0.0163571	0.00711951	0.0108181	0.0125657	0.00681925	0.0107359	0.0039803	0.0112388	0.0147355	0.00986546	0.0113369	0.00604721	0.0106448	0.00313492	0.968894	0.010632	0.00324316	0.0128308	0.00861175	0.00816872	0.00869727	0.00356591	0.418453
958.89	TG 16:0-18:1-25:0	Triacyglycerides	C62H118O6	0.0111814	0.00767805	0.0035097	0.00667817	0.00358743	0.00652695	0.00319203	0.0103019	0.0100198	0.00952001	0.00409481	0.00841249	0.00846981	0.00254981	0.318647	0.00586581	0.00736821	0.00670697	0.00618504	0.00938754	0.00710272	0.00139818	0.721383	0.0185293	0.00753612	0.0121569	0.0141158	0.00782079	0.0120318	0.00459675	0.0115767	0.0150408	0.0107439	0.0122769	0.00597717	0.0111231	0.00329809	0.728777	0.011954	0.00374022	0.0149024	0.00981245	0.00965299	0.0100124	0.00409851	0.484362
960.906	TG 16:0-17:0-26:0	Triacyglycerides	C62H120O6	0.00350503	0.00315079	0.00157707	0.00294881	0.00178635	0.00259361	0.000859117	0.0039452	0.00303705	0.00341566	0.00145029	0.00381759	0.00313316	0.0010061	0.388462	0.00227317	0.0023972	0.00192719	0.00206227	0.00316697	0.00236536	0.000483724	0.618704	0.00548573	0.00275008	0.00394996	0.00531916	0.00218012	0.00393701	0.00148362	0.00405992	0.00541856	0.00438971	0.00349746	0.00206019	0.00388517	0.00123665	0.953614	0.00442332	0.00162099	0.00577494	0.00321278	0.00399919	0.00380624	0.00153471	0.89443
964.84	TG 18:3-20:1-22:1	Triacyglycerides	C63H112O6	0.00175397	0.00591628	0.000206461	0.00158703	0.00208459	0.00230966	0.00213967	0.00244229	0.00190905	9.08263e-05	0.000913946	0.00191303	0.00145383	0.000941327	0.436679	0.00190885	0.00193054	0.00207872	0.00287737	0.00197753	0.0021546	0.000409296	0.877486	0.00299606	0.00270213	0.00303553	0.00804272	0.00253056	0.0038614	0.00234677	0.00238332	0.00271428	0.000107791	0.0015605	0.00127176	0.00160753	0.00102359	0.0845457	0.00226163	0.00157763	0.00309689	0.00188328	0.0026828	0.00230044	0.000607968	0.187887
966.858	TG 18:2-20:1-22:1	Triacyglycerides	C63H114O6	0.00272639	0.0052985	0.000206461	0.00192467	0.00205901	0.002443	0.00184746	0.00283581	0.00263493	0.00238455	0.00135204	0.00287832	0.00241713	0.000626679	0.977066	0.00304762	0.00277543	0.00287245	0.00266204	0.00320142	0.00291179	0.000214975	0.588476	0.00455721	0.0027515	0.00389578	0.00644441	0.00366149	0.00426208	0.00138079	0.00312614	0.00434717	0.00328126	0.0029221	0.00166369	0.00306807	0.000958972	0.150917	0.00270683	0.00153654	0.00464336	0.00285297	0.00327541	0.00300302	0.00112091	0.152081
968.874	TG 18:1-18:2-24:0	Triacyglycerides	C63H116O6	0.00474186	0.00504329	0.00143274	0.00274125	0.00222643	0.00323711	0.00158506	0.00456357	0.00508613	0.00410532	0.00188564	0.00404149	0.00393643	0.0012207	0.456948	0.00353969	0.00383757	0.00380977	0.00374779	0.00442951	0.00387287	0.000332315	0.405651	0.00803828	0.00424219	0.00549427	0.00894952	0.00424473	0.0061938	0.00218478	0.00554892	0.00721275	0.0054869	0.00520556	0.00281834	0.00525449	0.00157422	0.457859	0.00521141	0.00190158	0.00618949	0.00452744	0.00473791	0.00451357	0.00159442	0.202245
970.89	TG 16:1-18:1-26:0	Triacyglycerides	C63H118O6	0.00872637	0.00705756	0.00243042	0.00561201	0.00368697	0.00550267	0.00252771	0.00919401	0.00793581	0.0074556	0.00344092	0.00785993	0.00717725	0.00218783	0.295175	0.00579233	0.00694879	0.00584058	0.00635418	0.00832187	0.00665155	0.00104435	0.375061	0.0154141	0.00663767	0.0105031	0.0129953	0.0067272	0.0104555	0.00385736	0.0108565	0.0128605	0.0100337	0.0112679	0.00558696	0.0101211	0.00273524	0.878293	0.010093	0.00337204	0.0131135	0.00924009	0.00885146	0.00893401	0.00353012	0.533517
972.905	TG 16:0-18:1-26:0	Triacyglycerides	C63H120O6	0.00661305	0.00524794	0.00208196	0.00418875	0.00247502	0.00412134	0.00189419	0.00625048	0.00608547	0.00622507	0.00245793	0.00532682	0.00526915	0.00161628	0.332816	0.00323227	0.00457234	0.00346263	0.00383361	0.00534799	0.00408977	0.000867499	0.973796	0.0110738	0.0046984	0.00761633	0.00911101	0.00458881	0.00741766	0.00281384	0.00727776	0.00990792	0.00697922	0.00748672	0.00360724	0.00705177	0.002251	0.826079	0.00839573	0.0024511	0.0094594	0.00699098	0.00611515	0.00668247	0.0026911	0.683981
974.913	TG 16:0-18:0-26:0	Triacyglycerides	C63H122O6	0.00271918	0.00146875	0.000206461	0.00186084	0.00104627	0.0014603	0.000933919	0.00202705	0.00264187	0.00273909	0.00128979	0.00215096	0.00216975	0.000579244	0.186864	0.00180068	0.00224485	0.0018827	0.00163216	0.00260173	0.00203243	0.000389091	0.241651	0.00272258	0.00175133	0.0026491	0.00434163	0.00212213	0.00271735	0.00099127	0.00278702	0.00383825	0.00323281	0.00298919	0.00170182	0.00290982	0.000782135	0.742006	0.00353553	6.8691e-05	0.00401229	0.00291094	0.00283864	0.00267322	0.00153331	0.958221
982.889	TG 18:1-18:2-25:0	Triacyglycerides	C64H118O6	0.00253757	0.00147415	0.000206461	0.00115204	0.000808047	0.00123565	0.000866163	0.00201237	0.00194033	0.00200393	0.00090184	0.00173254	0.0017182	0.000470151	0.305448	0.00137693	0.00179283	0.00160005	0.00143837	0.00185107	0.00161185	0.000209405	0.372806	0.00396401	0.00173954	0.00276573	0.00323165	0.00139093	0.00261837	0.00105919	0.00246753	0.00353338	0.00263138	0.00266484	0.00145413	0.00255025	0.000740706	0.909089	0.00242204	0.000680878	0.00312129	0.00191192	0.00203289	0.0020338	0.000891433	0.372708

## Sheet: arc mutants significant only
									Average	Stdev						Average	Stdev	t-test						Average	Stdev	t-test
Mass (M)	Name	Compound Class	FORMULA (M)	Ler-R1	Ler-R2	Ler-R3	Ler-R4	Ler-R5			arc3-R1	arc3-R2	arc3-R3	arc3-R4	arc3-R5				arc5-R1	arc5-R2	arc5-R3	arc5-R4	arc5-R5
774.455	Arabidopside A	Arabidopsides	C43H66O12	0.0486123	0.0402925	0.0551726	0.0430993	0.0231444	0.0420642	0.0120091	0.0606632	0.0834854	0.064956	0.0503411	0.0599417	0.0638775	0.0121931	0.0214775	0.080593	0.127768	0.0816353	0.0525935	0.0816142	0.0848407	0.0270247	0.0119772
802.487	Arabidopside B	Arabidopsides	C45H70O12	0.000392542	0.00195177	0.000206461	0.0010226	0.000544215	0.000823518	0.000699482	0.00158965	0.00186788	9.08263e-05	4.29498e-05	7.83835e-05	0.000733937	0.000913628	0.866125	0.000116457	8.25215e-05	0.00234411	0.00164339	0.00295036	0.00142737	0.00129747	0.386426
553.507	Cer d16:0h18:1	Ceramides	C34H67NO4	0.0181719	0.0307586	0.0122525	0.0237074	0.0193989	0.0208579	0.00688367	0.0278755	0.0260946	0.0260942	0.0148257	0.0273137	0.0244407	0.0054307	0.387567	0.0403531	0.033297	0.0296377	0.0201767	0.0385462	0.0324021	0.00804476	0.0406878
569.501	Cer t18:1-16:0	Ceramides	C34H67NO5	0.0168218	0.0303193	0.0135554	0.0254516	0.0197784	0.0211853	0.00672429	0.040583	0.0400752	0.0381953	0.02139	0.0366801	0.0353847	0.0079758	0.0159766	0.0590539	0.0406643	0.0373138	0.0217498	0.0506325	0.0418828	0.0141342	0.018234
571.517	Cer t18:0h16:0	Ceramides	C34H69NO5	0.0146684	0.0209083	0.00981117	0.0206024	0.013297	0.0158575	0.00481024	0.0256372	0.0275242	0.025651	0.0125653	0.0258452	0.0234446	0.0061327	0.0611789	0.0436964	0.0332097	0.0317219	0.0143619	0.0354557	0.0316891	0.0107344	0.0168257
625.564	Cer t18:1h20:0	Ceramides	C38H75NO5	0.00650109	0.00851138	0.00437401	0.0074008	0.00542021	0.0064415	0.00162217	0.0125313	0.0122543	0.0109132	0.00606764	0.0101099	0.0103753	0.00260262	0.0208859	0.020656	0.012693	0.012279	0.00788528	0.0156476	0.0138322	0.00471529	0.0106325
651.58	Cer t18:2h22:0	Ceramides	C40H77NO5	0.00385779	0.00750412	0.00422544	0.00664547	0.00610343	0.00566725	0.00157116	0.0131822	0.01036	0.0102574	0.00512531	0.0130752	0.0104	0.00326886	0.0193531	0.0206056	0.0115563	0.0154121	0.00806086	0.0144407	0.0140151	0.00466547	0.0052988
653.595	Cer t18:1h22:0	Ceramides	C40H79NO5	0.0948066	0.12877	0.0710548	0.108084	0.0792329	0.0963897	0.0230432	0.175104	0.170666	0.154345	0.0817539	0.156538	0.147681	0.037913	0.0323588	0.303717	0.185168	0.186522	0.101746	0.206652	0.196761	0.072119	0.0180249
655.611	Cer t18:0h22:0	Ceramides	C40H81NO5	0.0187887	0.0346893	0.0104637	0.0230272	0.022391	0.021872	0.00873988	0.0353543	0.0326859	0.0388091	0.0204843	0.0358263	0.032632	0.00712986	0.0654719	0.0789367	0.0448909	0.0469742	0.0319789	0.0595904	0.0524742	0.0177392	0.00856401
665.595	Cer t18:2h23:0	Ceramides	C41H79NO5	0.0266659	0.027797	0.028643	0.0260554	0.0179194	0.0254162	0.00430849	0.045787	0.0439321	0.0441972	0.020588	0.0357808	0.038057	0.0105157	0.0376808	0.0588481	0.0509272	0.0567473	0.0294034	0.0449535	0.0481759	0.0118081	0.00369009
667.611	Cer t18:1h23:0	Ceramides	C41H81NO5	0.036262	0.0662636	0.018782	0.0439597	0.035235	0.0401005	0.0172647	0.0636228	0.06613	0.0673203	0.0420526	0.0665544	0.061136	0.0107576	0.0495106	0.157808	0.0859906	0.0885751	0.0572127	0.110798	0.100077	0.0374695	0.0116884
675.58	Cer t18:1h24:3	Ceramides	C42H77NO5	0.00147637	0.00209148	0.000206461	0.00201472	0.00157319	0.00147244	0.000756662	0.00383494	0.00270796	0.00312797	0.00170659	0.00286349	0.00284819	0.000770567	0.0215289	0.00673508	0.00249884	0.00275307	0.00102363	0.00272784	0.00314769	0.0021292	0.135953
679.611	Cer t18.2h24.0	Ceramides	C42H81NO5	0.297559	0.448978	0.214917	0.391602	0.284236	0.327458	0.0926136	0.622348	0.597585	0.620747	0.288554	0.53046	0.531939	0.141075	0.0266833	0.918271	0.599866	0.574707	0.32356	0.695576	0.622396	0.215048	0.0226097
681.627	Cer t18:1h24:0	Ceramides	C42H83NO5	0.145792	0.238379	0.094248	0.195045	0.154099	0.165513	0.0542668	0.293974	0.273802	0.286228	0.157978	0.260473	0.254491	0.0554291	0.0333914	0.457062	0.285878	0.295474	0.17007	0.358141	0.313325	0.105194	0.0234735
693.627	Cer t18:1h25:1	Ceramides	C43H83NO5	0.0633127	0.0790391	0.0625481	0.0638022	0.048133	0.063367	0.0109379	0.103065	0.120117	0.106091	0.0555899	0.101236	0.0972198	0.024425	0.0222015	0.154586	0.110942	0.115742	0.058544	0.114197	0.110802	0.0342193	0.0183554
695.642	Cer t18:1h25:0	Ceramides	C43H85NO5	0.0112657	0.0223458	0.00788083	0.0161997	0.013593	0.014257	0.00546003	0.0267236	0.0237583	0.026837	0.0157395	0.0228425	0.0231802	0.00452051	0.0226746	0.0510965	0.0257978	0.0248213	0.0167065	0.0347901	0.0306424	0.0131067	0.0325918
707.642	Cer t18:1h26:1	Ceramides	C44H85NO5	0.0715395	0.148741	0.0555155	0.10805	0.089144	0.094598	0.03606	0.181761	0.185307	0.199999	0.102683	0.200531	0.174056	0.0407863	0.0114656	0.303673	0.173941	0.174552	0.107658	0.234797	0.198924	0.0738356	0.0218466
709.659	Cer t18:1h26:0	Glycosylceramides	C44H87NO5	0.0565475	0.0979475	0.0375646	0.0893314	0.0765425	0.0715867	0.0245866	0.144858	0.13968	0.156655	0.0881038	0.131806	0.132221	0.0262623	0.00547538	0.228591	0.141393	0.122148	0.0696697	0.167113	0.145783	0.0584877	0.0308909
711.674	Cer t18:0h26:0	Ceramides	C44H89NO5	0.0173722	0.0313523	0.014525	0.0304584	0.0337908	0.0254997	0.00886121	0.0363866	0.0392397	0.0451188	0.0283064	0.03704	0.0372183	0.00605494	0.040467	0.0853224	0.0536223	0.0427934	0.0235103	0.0695081	0.0549513	0.0238349	0.032123
646.568	CE 18:3	Cholestrol ester	C45H74O2	0.0028941	0.00425526	0.00210295	0.00383822	0.00321981	0.00326207	0.000836527	0.00382761	0.00309421	0.00256245	0.00137991	0.00338822	0.00285048	0.000941924	0.485884	0.00853005	0.00519403	0.00509406	0.00340913	0.00709844	0.00586514	0.00198115	0.0267975
540.475	DG 14:0-16:0	Diacylglycerol	C33H64O5	0.00548344	0.00476406	0.0029908	0.0038187	0.00185763	0.00378293	0.0014309	0.00625321	0.0080985	0.00648773	0.00431276	0.00518026	0.00606649	0.00143198	0.0356767	0.00619816	0.00554202	0.00572232	0.00478084	0.00790955	0.00603058	0.00116771	0.026197
562.46	DG 16:0-16:3	Diacylglycerol	C35H62O5	0.00256525	0.00487572	0.000206461	0.00356368	0.00244733	0.00273169	0.0017157	0.00613819	0.00534369	0.00580833	0.00346383	0.0039262	0.00493605	0.00117892	0.0454	0.00707521	0.00718161	0.00521484	0.00406798	0.00905602	0.00651913	0.00192959	0.0111885
586.459	DG 16:3-18:2	Diacylglycerol	C37H62O5	0.00145254	0.0029782	0.00124735	0.00209912	0.00269757	0.00209496	0.000754059	0.00424799	0.00375027	0.00383144	0.00240219	0.00314303	0.00347498	0.000717887	0.0180383	0.00715783	0.0039906	0.00589781	0.0027069	0.00859682	0.00566999	0.00236813	0.0123029
588.475	DG 16:1-18:3	Diacylglycerol	C37H64O5	0.00653603	0.0115274	0.00610339	0.0086774	0.00796071	0.00816098	0.00215137	0.0142234	0.0132859	0.0109741	0.00753288	0.0118234	0.0115679	0.00258372	0.0532325	0.0226371	0.018288	0.0188291	0.0123921	0.0338112	0.0211915	0.00794963	0.00764269
590.49	DG 16:0-18:3	Diacylglycerol	C37H66O5	0.158579	0.237725	0.145683	0.235092	0.180814	0.191579	0.0428198	0.363083	0.363371	0.352826	0.204875	0.321664	0.321164	0.067202	0.00662383	0.548184	0.392293	0.383803	0.236406	0.54541	0.421219	0.130323	0.00567867
592.506	DG 16:1-18:1	Diacylglycerol	C37H68O5	0.191132	0.273215	0.164417	0.259107	0.191586	0.215891	0.0474524	0.39117	0.401676	0.38737	0.210956	0.332549	0.344744	0.0794696	0.0143829	0.596834	0.458234	0.420397	0.26112	0.603434	0.468004	0.141511	0.00541102
592.506	DG 16:0-18:2	Diacylglycerol	C37H68O5	0.136176	0.127377	0.193196	0.135798	0.0861382	0.135737	0.0381826	0.212466	0.235162	0.225717	0.117197	0.201486	0.198406	0.0471673	0.0497541	0.256324	0.184918	0.168945	0.0968187	0.203838	0.182169	0.0579561	0.173029
594.522	DG 16:0-18:1	Diacylglycerol	C37H70O5	0.0384642	0.0360037	0.0240119	0.0333506	0.0234694	0.0310599	0.00692462	0.0409087	0.0475365	0.0482022	0.0323267	0.0577189	0.0453386	0.00942385	0.0258378	0.0506879	0.0481429	0.0501091	0.0268279	0.0596027	0.0470741	0.0121479	0.0336004
604.506	DG 17:0-18:3	Diacylglycerol	C38H68O5	0.00202156	0.00251672	0.00152279	0.00223592	0.00136244	0.00193189	0.000483253	0.00323345	0.00343884	0.00327821	0.00178662	0.00286662	0.00292075	0.000667674	0.0278067	0.00492189	0.00454616	0.00353082	0.00183968	0.00491956	0.00395162	0.00131046	0.0119944
612.475	DG 18:3-18:3	Diacylglycerol	C39H64O5	0.0818129	0.08439	0.0981703	0.0934476	0.0650055	0.0845653	0.0127885	0.171158	0.137837	0.15053	0.0803434	0.123209	0.132616	0.0341122	0.0184462	0.208031	0.140302	0.152928	0.0750005	0.170291	0.149311	0.0487455	0.0207398
614.491	DG 18:2-18:3	Diacylglycerol	C39H66O5	0.037203	0.0566033	0.0315779	0.0595801	0.044701	0.0459331	0.012082	0.0829842	0.0788892	0.0820795	0.0520428	0.0761595	0.074431	0.0128038	0.00678503	0.142784	0.0924795	0.0888061	0.0577849	0.14528	0.105427	0.0377409	0.00997524
618.522	DG 18:1-18:2	Diacylglycerol	C39H70O5	0.0206008	0.0283167	0.0184022	0.0254372	0.0202228	0.0225959	0.00412309	0.0301055	0.0313423	0.0312471	0.0210617	0.0298236	0.028716	0.00433156	0.0513938	0.0489484	0.0357819	0.0340965	0.022713	0.0497971	0.0382674	0.0113196	0.0196257
622.553	DG 18:0-18:1	Diacylglycerol	C39H74O5	0.00830317	0.00713401	0.00421509	0.00549801	0.00381978	0.00579401	0.00190851	0.00929586	0.00877084	0.00900613	0.00633817	0.0155812	0.00979845	0.00344058	0.0524109	0.010485	0.00968356	0.00790542	0.0061901	0.0125216	0.00935715	0.00242541	0.0325365
668.54	DG 16:0-24:6	Diacylglycerol	C43H72O5	0.00529684	0.00684046	0.000206461	0.00415609	0.00794615	0.0048892	0.00299099	0.00593489	0.00188826	0.00190938	0.0086576	0.00381563	0.00444115	0.00288652	0.815598	0.0291873	0.00501204	0.021364	0.0135306	0.0241743	0.0186536	0.00950158	0.014894
704.631	DG 18:2-24:0	Diacylglycerol	C45H84O5	0.00223921	0.00340303	0.000206461	0.00286951	0.00264194	0.00227203	0.00122888	0.00467584	0.00402794	0.00412045	0.00236246	0.00453042	0.00394342	0.000924517	0.0411835	0.00658375	0.00475922	0.00526178	0.00270731	0.00708779	0.00527997	0.00172178	0.0130053
724.602	DG 18:0-26:6	Diacylglycerol	C47H80O5	0.0144288	0.0138699	0.000206461	0.00784061	0.0099436	0.00925786	0.0057536	0.0189238	0.00534565	0.00462561	0.0133831	0.010923	0.0106402	0.00592514	0.71793	0.0461445	0.0075393	0.0313717	0.0170826	0.0307045	0.0265685	0.0147943	0.040661
699.564	Glc-O-t18:1h16:0	Glycosylceramides	C40H77NO8	0.00518492	0.00868946	0.00478165	0.00718342	0.00631071	0.00643003	0.00157752	0.00922674	0.00856464	0.00776109	0.00469217	0.0074528	0.00753949	0.00173649	0.321192	0.0156864	0.01001	0.00775891	0.00825182	0.012378	0.010817	0.00326845	0.026951
731.554	Glc t18:1h16:0	Glycosylceramides	C40H77NO10	0.037914	0.0499528	0.0263466	0.0426168	0.0305869	0.0374834	0.00940231	0.0664439	0.0700324	0.0651521	0.0381246	0.066204	0.0611914	0.0130254	0.0108585	0.0843161	0.0644975	0.0554165	0.03297	0.0744713	0.0623343	0.0196552	0.0341549
787.616	Glc t18:1h20:0	Glycosylceramides	C44H85NO10	0.00855442	0.0134744	0.00846023	0.0113551	0.00791571	0.00995197	0.00238227	0.0200458	0.0155081	0.0153595	0.00832275	0.0172793	0.0153031	0.00433499	0.0419159	0.0392824	0.0170041	0.0165397	0.0111605	0.0204864	0.0208946	0.0108066	0.0579787
799.653	Glc d18:1h22:0	Glycosylceramides	C46H89NO9	0.00187663	0.00361312	0.000206461	0.00341142	0.00289073	0.00239967	0.0013983	0.00117335	0.00160655	0.00172222	0.000878361	0.00177589	0.00143127	0.000389348	0.174083	0.00367153	0.00555167	0.00565534	0.00387681	0.00781073	0.00531322	0.00167107	0.0173352
815.648	Glc t18:1h22:0	Glycosylceramides	C46H89NO10	0.0535504	0.0748716	0.0495161	0.0656155	0.0505227	0.0588153	0.0110341	0.104929	0.0980955	0.0916237	0.046746	0.0850078	0.0852804	0.0227789	0.0475592	0.17859	0.110998	0.106646	0.0658148	0.133776	0.119165	0.0412749	0.0134247
825.668	Glc d18:2h24:0	Glycosylceramides	C48H91NO9	0.0163094	0.0206064	0.0140831	0.0195157	0.0137859	0.0168601	0.00310454	0.0293418	0.0245459	0.0233	0.0117469	0.0217626	0.0221395	0.00646449	0.138352	0.0412806	0.0264332	0.0259915	0.0152396	0.028258	0.0274406	0.0092762	0.0419409
839.648	Glc t18:3h24:0	Glycosylceramides	C48H89NO10	0.00415285	0.0051788	0.0028078	0.00520949	0.00322507	0.0041148	0.00109906	0.00864371	0.0076926	0.00907396	0.00432903	0.00688316	0.00732449	0.00187777	0.0108808	0.0161185	0.00722308	0.00730137	0.00479832	0.0104644	0.00918114	0.00436894	0.0361083
841.663	Glc t18:2h24:0	Glycosylceramides	C48H91NO10	0.190339	0.291457	0.139651	0.292852	0.198113	0.222482	0.0674492	0.406464	0.398087	0.38258	0.193872	0.333588	0.342918	0.0879725	0.0412441	0.551648	0.366834	0.340789	0.214768	0.437498	0.382307	0.124253	0.0353762
857.694	Glc t18:1h25:0	Glycosylceramides	C49H95NO10	0.00422361	0.00639619	0.00271699	0.00538688	0.00449681	0.0046441	0.00137239	0.0106124	0.0101773	0.0114058	0.00509612	0.0110879	0.00967589	0.00260235	0.00505839	0.0153709	0.00925709	0.0079235	0.00375461	0.00909413	0.00908004	0.00416245	0.053459
869.694	Glc t18:2h26:0	Glycosylceramides	C50H95NO10	0.0332283	0.0391145	0.0277952	0.0386501	0.0263233	0.0330223	0.00593776	0.0694275	0.0660571	0.0647522	0.0342557	0.0619684	0.0592922	0.0142503	0.00519946	0.0719554	0.0608252	0.049813	0.0272197	0.0582403	0.0536107	0.01674	0.0320183
495.332	LPC 16:0	Lysophosphocholine	C24H50NO7P	0.0044071	0.00363294	0.00334383	0.00201463	0.00124851	0.0029294	0.00127598	0.0020294	0.00336038	0.00396755	0.00308195	0.0024083	0.00296952	0.000768156	0.953453	0.000116457	0.00269083	9.08828e-05	0.00108516	8.67588e-05	0.000814018	0.00113296	0.0242205
517.317	LPC 18:3	Lysophosphocholine	C26H48NO7P	0.00398331	0.00356873	0.00374231	0.00353619	0.00171902	0.00330991	0.000906859	0.00477457	0.00475155	0.00583163	0.00506126	0.00496035	0.00507587	0.000441786	0.00445227	0.00590033	0.00511244	0.0050014	0.00279986	0.005646	0.00489201	0.00122708	0.0490304
521.348	LPC 18:1	Lysophosphocholine	C26H52NO7P	0.00194067	0.00155248	0.00151413	0.00158428	0.000985606	0.00151543	0.000341928	9.78903e-05	9.26972e-05	0.00173006	0.00103983	0.00101544	0.000795184	0.00070037	0.072632	0.000116457	0.00134612	9.08828e-05	0.000648232	8.67588e-05	0.000457689	0.00055095	0.00651731
720.493	PG 16:0-16:1	Phosphatidylglycerol	C38H73O10P	0.00135159	6.6755e-05	0.00218037	0.00275945	0.00343542	0.00195872	0.00130567	9.78903e-05	9.26972e-05	0.00294621	0.00342451	0.0023382	0.0017799	0.00158529	0.85049	0.000116457	8.25215e-05	9.08828e-05	0.00128329	8.67588e-05	0.000331981	0.00053196	0.0326159
722.51	PG 16:0-16:0	Phosphatidylglycerol	C38H75O10P	0.00292279	0.00311341	0.00217698	0.00272271	0.00286255	0.00275969	0.000354692	0.00273522	9.26972e-05	0.00273471	0.00330332	0.00276099	0.00232539	0.00127147	0.482926	0.00262148	0.00220746	0.00122302	0.0019963	0.00180641	0.00197094	0.000516295	0.0226449
749.502	PC 16:3-18:3	Phosphocholine	C42H72NO8P	0.00176204	0.0029866	0.00178765	0.00238119	0.00190845	0.00216519	0.00052258	0.00462987	0.00569392	0.00531597	0.00353881	0.00475806	0.00478733	0.000819421	0.00031175	0.00551382	0.00463283	0.00338182	0.00203911	0.00661618	0.00443675	0.00178955	0.0260642
755.546	PC 16:0-18:3	Phosphocholine	C42H78NO8P	0.0721787	0.0967176	0.0717977	0.0814338	0.054174	0.0752604	0.0155293	0.122741	0.150275	0.142084	0.123325	0.124688	0.132623	0.0127298	0.000211883	0.135518	0.118916	0.053261	0.042443	0.13276	0.0965797	0.0450872	0.34674
757.561	PC 16:0-18:2	Phosphocholine	C42H80NO8P	0.107913	0.13105	0.115509	0.101928	0.0735401	0.105988	0.021165	0.141683	0.169158	0.152283	0.151101	0.147666	0.152378	0.0102445	0.00225196	0.151468	0.152112	0.0703638	0.0586564	0.148857	0.116291	0.0474661	0.669295
767.554	PC 17:1-18:3	Phosphocholine	C43H78NO8P	0.0228441	0.0459646	0.0231968	0.0383487	0.0298254	0.0320359	0.0100171	0.0612267	0.0544655	0.052844	0.0314969	0.0542481	0.0508562	0.0113006	0.0236757	0.105048	0.0562489	0.0614813	0.0545315	0.107962	0.0770542	0.0270257	0.00816768
777.53	PC 18:3-18:3	Phosphocholine	C44H76NO8P	0.05605	0.0810804	0.0617845	0.0691543	0.0471234	0.0630385	0.0129094	0.127563	0.146103	0.148803	0.105673	0.126186	0.130866	0.0174742	0.000114799	0.113748	0.0964101	0.0643985	0.0483119	0.131345	0.0908426	0.0342936	0.128193
779.544	PC 18:0-18:5	Phosphocholine	C44H78NO8P	0.017029	0.0188832	0.017733	0.0148833	0.0107059	0.0158469	0.00322228	0.020969	0.0275257	0.02495	0.0247769	0.0220255	0.0240494	0.00259857	0.00219469	0.0214486	0.0240231	0.00941125	0.00712272	0.0212058	0.0166423	0.00776712	0.83778
779.546	PC 18:2-18:3	Phosphocholine	C44H78NO8P	0.0744352	0.110862	0.0807706	0.0913995	0.0634835	0.0841901	0.0180207	0.151863	0.171104	0.16654	0.147897	0.152525	0.157986	0.0101782	4.47438e-05	0.132673	0.117224	0.0607537	0.0530499	0.146404	0.102021	0.042549	0.413334
781.561	PC 18:2-18:2	Phosphocholine	C44H80NO8P	0.0356511	0.0376367	0.0405894	0.0356522	0.0209694	0.0340998	0.00761329	0.0504921	0.0578519	0.0542825	0.0385885	0.0495685	0.0501567	0.00725464	0.00916642	0.0390707	0.0414563	0.0227842	0.0171514	0.0430252	0.0326976	0.0118738	0.829654
785.593	PC 18:1-18:1	Phosphocholine	C44H84NO8P	0.0263852	0.0321774	0.0133305	0.0270044	0.0180469	0.0233889	0.00756629	0.0308486	0.0390473	0.033534	0.0321344	0.0305137	0.0332156	0.00347067	0.0297298	0.0359046	0.0361717	0.0147231	0.0127976	0.0346702	0.0268535	0.0119851	0.599577
788.475	SQDG 16:0-16:3	Sulfoquinovosyl diacylglycerol	C41H72O12S	7.85084e-05	0.00198529	0.000206461	0.000861739	0.000943078	0.000815015	0.000758437	0.0020037	0.00185183	0.00137203	0.00192688	0.00154379	0.00173965	0.000269661	0.0332031	0.00209225	0.00123631	0.00109977	4.84969e-05	0.0016656	0.00122848	0.000765858	0.415978
838.489	SQDG 18:3-18:3	Sulfoquinovosyl diacylglycerol	C45H74O12S	0.0140799	0.0288272	0.0165508	0.0152218	0.0148122	0.0178984	0.00617505	0.0347394	0.0262997	0.0251573	0.0257151	0.0243002	0.0272423	0.0042553	0.0237004	0.0480435	0.0249523	0.0213496	0.0146426	0.0398892	0.0297754	0.0137774	0.116617
772.657	TG 14:1-16:1-16:1	Triacyglycerides	C49H88O6	0.0142904	0.00909972	0.0056873	0.00793985	0.00445357	0.00829416	0.00381691	0.0135733	0.0186429	0.0141367	0.00822315	0.0110768	0.0131306	0.0038696	0.0818126	0.0136066	0.0116536	0.0146004	0.0116761	0.0190652	0.0141204	0.00304161	0.0283928
774.673	TG 14:1-16:0-16:1	Triacyglycerides	C49H90O6	0.0618479	0.030371	0.0225515	0.0331553	0.0171818	0.0330215	0.0173098	0.0516924	0.0753569	0.0645719	0.0310307	0.045934	0.0537172	0.0170694	0.0934501	0.0514811	0.0471066	0.0624192	0.0453702	0.0796573	0.0572069	0.0141959	0.0421284
788.689	TG 15:1-16:0-16:1	Triacyglycerides	C50H92O6	0.0547099	0.0296445	0.0200592	0.0305884	0.0154683	0.030094	0.015174	0.0555445	0.0675058	0.0587778	0.0280177	0.0423646	0.0504421	0.0154499	0.0688202	0.045079	0.0412149	0.0572303	0.0403872	0.0733174	0.0514458	0.0139582	0.0492491
798.673	TG 14:1-16:1-18:2	Triacyglycerides	C51H90O6	0.00357098	0.00218705	0.00156918	0.00244593	0.00125325	0.00220528	0.000899218	0.00357082	0.00523144	0.00450659	0.00234094	0.00323113	0.00377619	0.00112366	0.0405165	0.00395822	0.00309843	0.00494908	0.00318817	0.00588646	0.00421607	0.0011937	0.0168506
822.673	TG 16:0-16:3-18:3	Triacyglycerides	C53H90O6	7.85084e-05	0.00241171	0.00175625	0.00374192	0.00188975	0.00197563	0.00131952	0.0051907	0.00416577	0.00546848	0.003399	0.0029168	0.00422815	0.00110408	0.0190704	0.00996635	0.00838937	0.00930494	0.00372621	0.00922961	0.0081233	0.00252102	0.00130288
826.704	TG 16:0-16:1-18:3	Triacyglycerides	C53H94O6	0.0114986	0.00723421	0.00530145	0.00737512	0.00436462	0.0071548	0.00274516	0.0112941	0.0156668	0.0145185	0.00776108	0.0111079	0.0120697	0.00312358	0.0295841	0.0155601	0.0124556	0.0143398	0.00959047	0.0170863	0.0138064	0.00290329	0.00585081
828.72	TG 16:0-16:1-18:2	Triacyglycerides	C53H96O6	0.0710919	0.0365684	0.0255776	0.0406919	0.0229084	0.0393676	0.0192165	0.0685459	0.0936602	0.0713843	0.0438693	0.0573319	0.0669583	0.018445	0.0492113	0.0694805	0.0639631	0.0765773	0.0486104	0.0951932	0.0707649	0.0170972	0.0258658
830.735	TG 16:0-16:1-18:1	Triacyglycerides	C53H98O6	0.149704	0.0858125	0.0488645	0.086207	0.0494815	0.0840139	0.0410827	0.171986	0.181835	0.170015	0.0847858	0.129247	0.147574	0.0404709	0.0390442	0.134621	0.125586	0.150839	0.109953	0.197186	0.143637	0.0333955	0.0359114
836.68	TG 15:0-18:3-18:3	Triacyglycerides	C54H92O6	7.85084e-05	6.6755e-05	0.00108621	0.00156102	0.00106443	0.000771385	0.000668037	0.00335087	0.00388916	0.00324386	0.00113937	0.00278541	0.00288173	0.00105015	0.00530111	0.000116457	0.00239986	0.0027214	0.00183947	0.00416054	0.00224754	0.00146759	0.0748534
840.719	TG 15:1-18:1-18:2	Triacyglycerides	C54H96O6	0.00656172	0.00359993	0.00212604	0.0035936	0.00226953	0.00363016	0.00178256	0.00702416	0.00833772	0.00784013	0.00403108	0.00585065	0.00661675	0.0017246	0.027389	0.00774862	0.00669264	0.00764988	0.00551603	0.0089335	0.00730813	0.00127897	0.00563525
844.657	TG 16:3-18:3-18:3	Triacyglycerides	C55H88O6	0.00434485	0.00404512	0.00611543	0.0059431	0.00414556	0.00491881	0.00102124	0.00796263	0.00772583	0.00639361	0.00673012	0.00756729	0.0072759	0.000677355	0.0026125	0.0132923	0.00898592	0.0103883	0.00522373	0.0150799	0.010594	0.00383641	0.0126785
848.688	TG 16:1-18:3-18:3	Triacyglycerides	C55H92O6	0.00945014	0.0114614	0.00780394	0.0120511	0.0082519	0.0098037	0.00189281	0.0191639	0.0181145	0.0166794	0.0108241	0.0162139	0.0161992	0.00322414	0.0050533	0.024385	0.019808	0.0193129	0.0108978	0.02776	0.0204327	0.0063614	0.00717778
850.704	TG 16:0-18:3-18:3	Triacyglycerides	C55H94O6	0.019562	0.0235311	0.0228127	0.0275949	0.0196544	0.022631	0.00330765	0.0540733	0.0473724	0.0460836	0.0294605	0.0400294	0.0434039	0.00925433	0.00148982	0.080117	0.0581724	0.0617732	0.0315313	0.0725185	0.0608225	0.0185403	0.00191298
852.72	TG 16:0-18:2-18:3	Triacyglycerides	C55H96O6	0.0455221	0.0542377	0.0377386	0.0626217	0.0430647	0.048637	0.00982939	0.106137	0.103774	0.09762	0.0625075	0.096282	0.093264	0.0176792	0.00114477	0.173384	0.127539	0.136795	0.0746909	0.172309	0.136944	0.0404427	0.0014558
854.735	TG 16:0-18:2-18:2	Triacyglycerides	C55H98O6	0.0605216	0.0588917	0.0330169	0.0489873	0.0400826	0.0483	0.0118651	0.0893074	0.103684	0.0942922	0.0593378	0.088902	0.0871047	0.0166254	0.00280604	0.125057	0.101543	0.116998	0.0699733	0.13661	0.110036	0.0257752	0.00124774
856.751	TG 16:0-18:1-18:2	Triacyglycerides	C55H100O6	0.0559175	0.0395383	0.0255929	0.0311844	0.0232255	0.0350917	0.0132268	0.0565038	0.0658259	0.0654288	0.0373385	0.0593303	0.0568855	0.0116311	0.0244175	0.0532729	0.0579462	0.0554077	0.0388159	0.0655642	0.0542014	0.00977454	0.0317089
858.767	TG 16:0-18:1-18:1	Triacyglycerides	C55H102O6	0.108719	0.0646463	0.0339153	0.053877	0.0360761	0.0594467	0.0303473	0.113713	0.105192	0.110086	0.0718675	0.117595	0.103691	0.0183689	0.0235977	0.0838976	0.0886995	0.0820865	0.0706498	0.104068	0.0858803	0.012135	0.108143
870.766	TG 17:1-18:1-18:1	Triacyglycerides	C56H102O6	0.0139371	0.00941614	0.00421615	0.00684322	0.0044884	0.0077802	0.00403113	0.0141088	0.0166206	0.0147162	0.00729082	0.0114596	0.0128392	0.00360977	0.0699582	0.0117286	0.0120917	0.0128273	0.0103168	0.0161573	0.0126243	0.00217564	0.0456271
872.688	TG 14:3-18:3-22:3	Triacyglycerides	C57H92O6	0.0447683	0.0596892	0.0423319	0.0700039	0.0491977	0.0531982	0.0115077	0.103356	0.0934366	0.0976405	0.0587969	0.0820645	0.0870588	0.0176204	0.00700565	0.150572	0.102989	0.11666	0.0542494	0.150117	0.114917	0.0398002	0.0103676
874.704	TG 18:2-18:3-18:3	Triacyglycerides	C57H94O6	0.131475	0.180288	0.117224	0.199846	0.148111	0.155389	0.0341972	0.316399	0.282198	0.265729	0.160035	0.246409	0.254154	0.0585519	0.0115792	0.417301	0.308343	0.34377	0.164907	0.453961	0.337656	0.112482	0.00848406
876.719	TG 18:2-18:2-18:3	Triacyglycerides	C57H96O6	0.0358052	0.0429959	0.0469111	0.0452156	0.0291952	0.0400246	0.00738712	0.0632714	0.0626288	0.0581472	0.032779	0.0570581	0.0547769	0.0125925	0.0537643	0.076729	0.0601454	0.0696232	0.0328113	0.0780479	0.0634714	0.0185553	0.0304063
876.72	TG 18:1-18:2-18:4	Triacyglycerides	C57H96O6	0.0662443	0.0932314	0.0585337	0.100696	0.0697527	0.0776916	0.0182468	0.139502	0.134039	0.131793	0.0817234	0.126102	0.122632	0.0233677	0.00950786	0.20737	0.166767	0.168078	0.0890116	0.243788	0.175003	0.0576397	0.00699192
878.735	TG 18:2-18:2-18:2	Triacyglycerides	C57H98O6	0.0237351	0.0332599	0.0257983	0.0229166	0.0177971	0.0247014	0.00561783	0.0298168	0.0289237	0.0318462	0.0183715	0.0378124	0.0293541	0.00704929	0.281736	0.0461202	0.0338231	0.0412402	0.0208076	0.0440969	0.0372176	0.0102905	0.0440514
878.735	TG 18:0-18:3-18:3	Triacyglycerides	C57H98O6	0.0471946	0.070659	0.0338825	0.0513803	0.0425963	0.0491426	0.0136701	0.0589369	0.0689	0.0716271	0.0444653	0.0827663	0.0653391	0.0144277	0.105896	0.108878	0.0827424	0.106178	0.0534545	0.119894	0.0942292	0.0265072	0.00963695
880.751	TG 18:1-18:2-18:2	Triacyglycerides	C57H100O6	0.0490975	0.0679107	0.0221716	0.0315799	0.0344523	0.0410424	0.0178596	0.0506372	0.0569722	0.0598376	0.0378786	0.0705788	0.0551809	0.0120624	0.180571	0.0803832	0.0648016	0.0851486	0.0432561	0.0801761	0.0707531	0.0171775	0.0278813
882.766	TG 18:1-18:1-18:2	Triacyglycerides	C57H102O6	0.0530823	0.0563159	0.0204438	0.0288775	0.0314694	0.0380378	0.0157879	0.0555295	0.0558712	0.0606242	0.0351902	0.0669216	0.0548274	0.0119067	0.0941779	0.06214	0.0625281	0.0659808	0.0372684	0.0685446	0.0592924	0.0125894	0.0464164

## Sheet: kac-chup mutants significant on
									Average	Stdev						Average	Stdev	t-test						Average	Stdev	t-test
Mass (M)	Name	Compound Class	FORMULA (M)	Col-0-R1	Col-0-R2	Col-0-R3	Col-0-R4	Col-0-R5			kac1/2-R1	kac1/2-R2	kac1/2-R3	kac1/2-R4	kac1/2-R5				chup1-R1	chup1-R2	chup1-R3	chup1-R4	chup1-R5
774.455	Arabidopside A	Arabidopsides	C43H66O12	0.0687028	0.044463	0.0989022	0.0864019	0.0522514	0.0701443	0.0227656	0.241174	0.194889	0.24499	0.158533	0.166467	0.201211	0.0405653	0.000232695	0.293636	0.145723	0.286653	0.177236	0.131633	0.206976	0.0777356	0.0054088
802.487	Arabidopside B	Arabidopsides	C45H70O12	0.00138337	0.000823816	0.000937116	0.00233769	0.000557143	0.00120783	0.00069849	0.00517226	0.00658133	0.00837233	0.00600701	0.00672852	0.00657229	0.00117731	2.25463e-05	0.00554035	0.00505187	0.00793614	0.00437615	9.2615e-05	0.00459942	0.00285416	0.032568
555.523	Cer d16:0h18:0	Ceramides	C34H69NO4	0.0161991	0.0168592	0.0320231	0.035147	0.0179121	0.0236281	0.00917663	0.0138513	0.0164953	0.023027	0.00940043	0.0102175	0.0145983	0.00550929	0.0959515	0.00983112	0.00817868	0.0160197	0.00992795	0.0126302	0.0113175	0.00307515	0.0216693
655.611	Cer t18:0h22:0	Ceramides	C40H81NO5	0.0199538	0.0128288	0.0302706	0.0351435	0.0239274	0.0244248	0.00871447	0.0240286	0.0215587	0.0314784	0.0129987	0.0150418	0.0210213	0.00739595	0.52424	0.0117596	0.0105555	0.0209031	0.0136127	0.0134409	0.0140544	0.00403067	0.0421681
584.444	DG 16:3-18:3	Diacylglycerol	C37H60O5	0.0102232	0.00953727	0.0103951	0.0220663	0.0145434	0.0133531	0.00525459	0.00734127	0.00754244	0.0110956	0.00583951	0.00451554	0.00726688	0.00246719	0.0470918	0.00987003	0.00880065	0.0157763	0.0142634	0.0242072	0.0145835	0.00611963	0.741807
720.493	PG 16:0-16:1	Phosphatidylglycerol	C38H73O10P	0.00487218	0.00230558	0.000102055	9.99812e-05	8.80651e-05	0.00149357	0.00211709	0.000117174	0.00335806	0.000107791	0.00271423	0.00227307	0.00171407	0.00151209	0.854412	0.00436983	0.00366135	0.00605189	0.00438352	0.00240095	0.00417351	0.00132431	0.0431953
757.561	PC 16:0-18:2	Phosphocholine	C42H80NO8P	0.206587	0.0972233	0.116385	0.128173	0.116481	0.13297	0.0426242	0.139212	0.138603	0.15786	0.0831576	0.0715922	0.118085	0.0381802	0.576824	0.244979	0.153252	0.221622	0.163104	0.198859	0.196363	0.038641	0.0390827
779.544	PC 18:0-18:5	Phosphocholine	C44H78NO8P	0.0308484	0.0136515	0.0157488	0.0181896	0.0161373	0.0189151	0.00686252	0.0208767	0.0203015	0.0210777	0.0118741	0.0105476	0.0169355	0.00525461	0.622388	0.0419311	0.0249571	0.032296	0.0260724	0.0308643	0.0312242	0.00674042	0.0211069
781.561	PC 18:2-18:2	Phosphocholine	C44H80NO8P	0.0514346	0.0274458	0.0389725	0.0443775	0.0418582	0.0408177	0.00878472	0.0518286	0.0428269	0.0473106	0.0272425	0.02613	0.0390677	0.0117488	0.796414	0.0890485	0.049199	0.0690958	0.0514064	0.0626093	0.0642718	0.0160673	0.0210229
783.577	PC 18:1-18:2	Phosphocholine	C44H82NO8P	0.0342179	0.0178731	0.0211087	0.0252685	0.020146	0.0237228	0.00644948	0.0250377	0.0250328	0.039704	0.0151707	0.0132684	0.0236427	0.0105029	0.988759	0.0425458	0.0261318	0.0404597	0.0279237	0.0343529	0.0342828	0.00730262	0.0416168
785.593	PC 18:1-18:1	Phosphocholine	C44H84NO8P	0.0389473	0.0175598	0.0245894	0.0296058	0.0229475	0.02673	0.00807024	0.0295983	0.0305267	0.0407485	0.0206557	0.0178067	0.0278672	0.00907218	0.839351	0.0478196	0.0336687	0.0562959	0.0362889	0.0412686	0.0430683	0.00915283	0.0172304
687.483	PE 16:1-16:1	Phosphoethanolamine	C37H70NO8P	7.83587e-05	0.0121036	0.00584996	0.00313853	0.00318437	0.00487096	0.00453001	0.000117174	0.00425461	0.00367092	6.99587e-05	0.018225	0.00526754	0.00750021	0.921877	0.000133953	6.8691e-05	0.00011666	9.28166e-05	9.2615e-05	0.000100947	2.50614e-05	0.0463547
741.533	PE 18:1-18:2	Phosphoethanolamine	C41H76NO8P	7.83587e-05	0.00451903	0.0038944	0.0053793	0.00489303	0.00375282	0.00212452	0.000117174	0.000124572	0.0074986	0.00295317	0.00305338	0.00274938	0.00302106	0.560346	0.000133953	0.00369945	0.00011666	9.28166e-05	9.2615e-05	0.000827099	0.00160579	0.0395292
299.281	Sphingosine d18:1	Sphingosine	C18H37NO2	0.0024513	0.00214553	0.0031425	0.00298443	8.80651e-05	0.00216236	0.00122708	0.000117174	0.000124572	0.000107791	0.00271223	6.84387e-05	0.000626041	0.00116642	0.0769613	0.000133953	6.8691e-05	0.00011666	9.28166e-05	9.2615e-05	0.000100947	2.50614e-05	0.00557887
836.68	TG 15:0-18:3-18:3	Triacyglycerides	C54H92O6	0.00319026	0.00284371	0.00395834	0.00550634	0.00223283	0.0035463	0.00126067	0.00182765	0.000124572	0.00230989	0.00299269	6.84387e-05	0.00146465	0.0013159	0.0339484	0.000133953	6.8691e-05	0.00011666	0.00313217	0.00320568	0.00133143	0.00167777	0.0459629
934.796	TG 18:2-18:3-22:1	Triacyglycerides	C61H106O6	0.00421882	0.00672951	0.00490275	0.0180799	0.0059346	0.00797311	0.00573085	0.00249882	0.00211155	0.000107791	0.00137968	0.00171951	0.00156347	0.000915477	0.0387343	0.00292023	0.00271747	0.00558697	0.0028732	0.00368863	0.0035573	0.0011954	0.130152
